# Supplementary material for: Iron Complexes as Potential Carriers of Diffuse Interstellar Bands: The Photodissociation Spectrum of Fe+(H2O) at Optical Wavelengths
Source: J Phys Chem A. 2024 Feb 13;128(7):1306–12. doi: 10.1021/acs.jpca.4c00148 (PMC10895653; doi:10.1021/acs.jpca.4c00148)
Supplement: Supplementary file 2 — jp4c00148_si_002.xlsx [file jp4c00148_si_002.xlsx]

## Sheet: Experimental Spectrum
Lambda	Total-spect	Noise
nm	cm2
411.944	2.09895e-20	1.50719e-21
413.943	1.92483e-20	1.21868e-21
415.942	1.63146e-20	1.19436e-21
416.942	1.57156e-20	1.60131e-21
417.042	1.51383e-20	2.49864e-21
417.142	1.64571e-20	1.34218e-21
417.242	1.68865e-20	1.33842e-21
417.342	1.81954e-20	3.14125e-21
417.442	2.03589e-20	2.2445e-21
417.542	1.97817e-20	1.51731e-21
417.642	1.80656e-20	2.65067e-21
417.742	1.7365e-20	1.67278e-21
417.842	1.99354e-20	1.68965e-21
417.942	1.98537e-20	1.77771e-21
418.042	2.33853e-20	1.50477e-21
418.142	2.44986e-20	1.44715e-21
418.242	2.65284e-20	1.87177e-21
418.342	2.7068e-20	1.55124e-21
418.441	2.96115e-20	1.46728e-21
418.541	2.92138e-20	2.12226e-21
418.641	2.5966e-20	2.33926e-21
418.741	2.91649e-20	2.26312e-21
418.841	2.56186e-20	2.32406e-21
418.941	2.19201e-20	2.54311e-21
419.041	2.84331e-20	1.4551e-21
419.141	2.55763e-20	2.15234e-21
419.241	2.96748e-20	1.87357e-21
419.341	2.3987e-20	2.39015e-21
419.441	2.61221e-20	2.10917e-21
419.541	2.64469e-20	2.39615e-21
419.641	2.4674e-20	2.00272e-21
419.741	2.53397e-20	2.03135e-21
419.841	2.40545e-20	1.54465e-21
419.941	2.25069e-20	1.39288e-21
420.041	2.09791e-20	1.71733e-21
420.141	2.57533e-20	1.20605e-21
420.241	2.63205e-20	2.05634e-21
420.341	2.17252e-20	1.41413e-21
420.441	2.3526e-20	1.25792e-21
420.541	2.16711e-20	1.89002e-21
420.641	2.15267e-20	1.19113e-21
420.741	1.96091e-20	1.63522e-21
420.841	2.35509e-20	1.97831e-21
420.941	2.3125e-20	1.04859e-21
421.041	2.42219e-20	1.1311e-21
421.14	2.12358e-20	1.10179e-21
421.24	2.03133e-20	1.35318e-21
421.34	1.82475e-20	1.10434e-21
421.44	1.85481e-20	1.09413e-21
421.54	2.14626e-20	1.22509e-21
421.64	2.01354e-20	1.30238e-21
421.74	1.97871e-20	1.09186e-21
421.84	2.04768e-20	1.14958e-21
421.94	1.88799e-20	1.59828e-21
422.04	1.92699e-20	1.03352e-21
422.14	1.69645e-20	1.28986e-21
422.24	1.57984e-20	1.00442e-21
422.34	1.9478e-20	1.1826e-21
422.44	1.84802e-20	8.92296e-22
422.54	1.73459e-20	1.22631e-21
422.64	1.85464e-20	9.02319e-22
422.74	1.74569e-20	1.25197e-21
422.84	2.00787e-20	1.17542e-21
422.94	1.80715e-20	9.90395e-22
423.04	2.1891e-20	1.23039e-21
423.14	2.34232e-20	1.09663e-21
423.24	2.05298e-20	1.24097e-21
423.34	2.34188e-20	1.05446e-21
423.44	1.96726e-20	1.05025e-21
423.54	1.89151e-20	9.7113e-22
423.64	1.97611e-20	1.0884e-21
423.739	2.02926e-20	1.08466e-21
423.839	2.11271e-20	9.70093e-22
423.939	2.12228e-20	9.74164e-22
424.039	2.06026e-20	1.32487e-21
424.139	2.00891e-20	1.09923e-21
424.239	1.94479e-20	1.0859e-21
424.339	1.89791e-20	1.164e-21
424.439	2.36835e-20	1.40008e-21
424.539	2.22423e-20	9.09214e-22
424.639	2.28865e-20	8.68897e-22
424.739	1.96427e-20	1.57811e-21
424.839	2.07442e-20	1.01224e-21
424.939	1.77522e-20	1.45021e-21
425.039	1.4716e-20	1.80465e-21
425.139	2.00712e-20	1.51048e-21
425.239	1.89886e-20	1.36407e-21
425.339	1.86496e-20	1.72015e-21
425.439	1.93934e-20	1.18886e-21
425.539	1.64112e-20	1.83139e-21
425.639	1.81375e-20	1.09074e-21
425.739	1.99249e-20	1.28083e-21
425.839	1.94737e-20	1.34496e-21
425.939	2.52688e-20	1.34393e-21
426.039	2.28042e-20	1.23573e-21
426.139	2.36192e-20	1.21585e-21
426.239	2.51306e-20	1.38955e-21
426.338	2.08557e-20	1.21172e-21
426.438	2.12249e-20	1.35376e-21
426.538	1.88825e-20	1.49579e-21
426.638	1.94944e-20	1.41594e-21
426.738	2.25651e-20	1.37196e-21
426.838	2.34928e-20	1.91167e-21
426.938	2.19368e-20	1.46254e-21
427.038	2.09568e-20	1.78542e-21
427.138	2.03083e-20	1.28347e-21
427.238	2.06332e-20	1.74751e-21
427.338	2.03776e-20	1.58956e-21
427.438	2.22606e-20	1.47693e-21
427.538	2.47323e-20	1.26256e-21
427.638	2.29393e-20	1.66139e-21
427.738	2.46721e-20	1.36915e-21
427.838	2.36106e-20	1.73154e-21
427.938	2.42357e-20	1.27421e-21
428.038	2.25439e-20	1.60084e-21
428.138	2.37464e-20	1.30054e-21
428.238	2.28903e-20	1.54288e-21
428.338	2.95489e-20	1.29045e-21
428.438	2.84939e-20	1.27003e-21
428.538	2.78545e-20	1.63185e-21
428.638	2.67693e-20	1.16204e-21
428.738	2.92893e-20	1.22243e-21
428.838	2.93153e-20	1.15681e-21
428.938	3.06591e-20	1.11365e-21
429.037	2.93269e-20	1.2309e-21
429.137	3.22605e-20	1.15319e-21
429.237	3.0866e-20	1.11679e-21
429.337	2.84523e-20	1.10325e-21
429.437	2.52294e-20	1.11751e-21
429.537	2.5351e-20	1.08488e-21
429.637	2.25275e-20	1.02806e-21
429.737	2.03383e-20	1.13704e-21
429.837	2.13362e-20	1.10896e-21
429.937	2.73428e-20	1.39809e-21
430.037	2.56115e-20	9.93496e-22
430.137	2.47791e-20	1.40657e-21
430.237	2.35898e-20	1.37061e-21
430.337	2.54752e-20	9.18476e-22
430.437	2.17141e-20	1.57186e-21
430.537	2.43234e-20	8.74907e-22
430.637	2.3607e-20	9.81577e-22
430.737	2.90364e-20	9.37177e-22
430.837	3.00347e-20	1.25645e-21
430.937	3.12597e-20	1.15451e-21
431.037	2.78091e-20	1.25313e-21
431.137	2.76054e-20	1.09138e-21
431.237	2.73849e-20	1.18071e-21
431.337	3.00161e-20	1.0355e-21
431.437	2.63146e-20	1.05138e-21
431.537	2.58527e-20	1.04954e-21
431.636	3.02104e-20	1.59955e-21
431.736	3.12535e-20	1.13681e-21
431.836	3.25858e-20	1.39607e-21
431.936	3.03715e-20	1.22149e-21
432.036	3.08758e-20	1.78371e-21
432.136	3.00753e-20	1.30711e-21
432.236	3.01995e-20	1.31937e-21
432.336	2.63551e-20	1.89641e-21
432.436	3.04608e-20	1.33611e-21
432.536	2.6211e-20	1.15899e-21
432.636	2.52661e-20	2.4487e-21
432.736	2.55451e-20	1.22984e-21
432.836	2.30923e-20	1.34635e-21
432.936	2.42557e-20	2.33885e-21
433.036	2.32359e-20	1.48417e-21
433.136	2.39237e-20	1.71803e-21
433.236	2.29235e-20	1.27076e-21
433.336	2.83195e-20	1.67553e-21
433.436	2.70713e-20	1.56635e-21
433.536	2.84725e-20	1.73333e-21
433.636	3.01015e-20	1.4157e-21
433.736	3.15158e-20	2.06266e-21
433.836	3.03421e-20	1.53248e-21
433.936	2.8225e-20	1.45439e-21
434.036	3.20257e-20	1.46824e-21
434.136	3.36517e-20	1.41957e-21
434.235	3.64986e-20	1.49791e-21
434.335	3.61296e-20	1.50795e-21
434.435	4.01939e-20	1.24294e-21
434.535	3.45979e-20	1.40836e-21
434.635	3.97331e-20	1.44028e-21
434.735	3.66841e-20	1.44541e-21
434.835	4.81332e-20	1.57347e-21
434.935	4.1194e-20	1.35853e-21
435.035	4.2143e-20	1.39804e-21
435.135	3.94576e-20	1.43352e-21
435.235	3.92732e-20	1.38279e-21
435.335	3.8553e-20	1.50954e-21
435.435	3.55036e-20	1.49204e-21
435.535	3.26175e-20	1.41501e-21
435.635	3.86836e-20	1.47765e-21
435.735	3.19606e-20	1.64534e-21
435.835	3.47022e-20	1.54147e-21
435.935	3.07554e-20	1.36282e-21
436.035	3.05353e-20	1.2089e-21
436.135	2.79847e-20	1.5566e-21
436.235	2.83792e-20	1.43382e-21
436.335	2.8351e-20	1.30987e-21
436.435	3.38211e-20	1.19901e-21
436.535	3.3853e-20	1.41371e-21
436.635	3.33594e-20	1.33859e-21
436.735	3.29515e-20	1.31418e-21
436.834	3.43491e-20	1.44912e-21
436.934	3.70335e-20	1.39179e-21
437.034	3.93285e-20	1.53767e-21
437.134	4.11203e-20	1.35906e-21
437.234	4.76917e-20	1.3639e-21
437.334	4.95458e-20	1.39218e-21
437.434	4.46295e-20	1.25992e-21
437.534	4.75333e-20	1.28602e-21
437.634	4.69688e-20	1.41791e-21
437.734	4.90486e-20	1.30363e-21
437.934	4.71248e-20	1.21342e-21
438.034	4.43014e-20	1.23548e-21
438.134	5.80897e-20	1.29294e-21
438.234	5.48421e-20	1.25952e-21
438.334	5.60776e-20	1.28331e-21
438.434	6.03396e-20	1.20801e-21
438.534	5.19983e-20	1.38476e-21
438.634	5.13742e-20	1.5847e-21
438.734	4.62637e-20	1.38074e-21
438.834	4.46142e-20	1.22546e-21
438.934	5.16894e-20	1.16721e-21
439.034	4.41116e-20	1.23031e-21
439.134	4.48566e-20	1.34228e-21
439.234	4.63734e-20	1.32229e-21
439.334	4.12287e-20	1.19021e-21
439.434	4.13074e-20	1.15898e-21
439.533	4.10835e-20	1.2366e-21
439.633	4.0618e-20	1.25399e-21
439.733	5.23307e-20	1.12499e-21
439.833	5.4872e-20	1.28842e-21
439.933	5.36534e-20	1.28263e-21
440.033	5.70072e-20	1.3022e-21
440.133	5.34202e-20	1.19945e-21
440.233	5.94803e-20	1.15116e-21
440.333	5.37709e-20	1.12558e-21
440.433	4.98083e-20	1.16068e-21
440.533	6.4668e-20	1.24033e-21
440.633	6.08103e-20	1.03371e-21
440.733	5.48555e-20	1.25262e-21
440.833	5.87465e-20	1.16898e-21
440.933	5.48397e-20	1.25471e-21
441.033	5.46666e-20	1.31175e-21
441.133	5.46633e-20	1.26402e-21
441.233	5.15132e-20	1.09542e-21
441.333	5.41705e-20	1.35555e-21
441.433	5.6013e-20	1.27387e-21
441.533	4.66272e-20	1.47056e-21
441.633	4.40133e-20	1.19492e-21
441.733	4.22282e-20	1.30484e-21
441.833	3.96344e-20	1.34094e-21
441.933	3.45895e-20	1.43994e-21
442.033	3.54968e-20	1.59414e-21
442.132	3.19192e-20	1.29113e-21
442.232	3.58866e-20	1.43631e-21
442.332	3.38155e-20	1.5978e-21
442.432	3.16822e-20	1.30456e-21
442.532	3.37926e-20	1.55256e-21
442.632	2.96373e-20	1.67708e-21
442.732	3.41337e-20	1.61242e-21
442.832	3.04986e-20	1.53704e-21
442.932	3.19704e-20	1.48162e-21
443.032	3.03448e-20	1.49571e-21
443.132	3.30386e-20	1.26084e-21
443.232	3.19088e-20	1.592e-21
443.332	3.45554e-20	1.48314e-21
443.432	3.55317e-20	1.5367e-21
443.532	4.0111e-20	1.50606e-21
443.632	4.29506e-20	1.43855e-21
443.732	4.3835e-20	1.47519e-21
443.832	4.36026e-20	1.64049e-21
443.932	4.58503e-20	1.65176e-21
444.032	4.59583e-20	1.47326e-21
444.132	4.53777e-20	1.58243e-21
444.232	4.45693e-20	1.68054e-21
444.332	4.97736e-20	1.61221e-21
444.432	5.07882e-20	1.2695e-21
444.532	5.18878e-20	1.43832e-21
444.632	5.2575e-20	1.40977e-21
444.731	5.73934e-20	1.41819e-21
444.831	6.07912e-20	1.2672e-21
444.931	6.47586e-20	1.21495e-21
445.031	6.54507e-20	1.30735e-21
445.131	6.36319e-20	1.39931e-21
445.231	5.96063e-20	1.14518e-21
445.331	5.44854e-20	1.21265e-21
445.431	5.33902e-20	1.37715e-21
445.531	4.78111e-20	1.33039e-21
445.631	5.02447e-20	1.43792e-21
445.731	4.67333e-20	1.33076e-21
445.831	5.60246e-20	1.31777e-21
445.931	5.23096e-20	1.2091e-21
446.031	4.99107e-20	1.37972e-21
446.131	4.74662e-20	1.40972e-21
446.231	3.82491e-20	1.21613e-21
446.331	4.15566e-20	1.49346e-21
446.431	4.22351e-20	1.31659e-21
446.531	4.06756e-20	1.36881e-21
446.631	4.35165e-20	1.23795e-21
446.731	6.06816e-20	1.45837e-21
446.831	5.93235e-20	1.31737e-21
446.931	6.32112e-20	1.42496e-21
447.031	5.76535e-20	1.55922e-21
447.131	5.55444e-20	1.37589e-21
447.231	4.76133e-20	1.79932e-21
447.331	4.4853e-20	1.0638e-21
447.43	4.27547e-20	1.21594e-21
447.53	3.81662e-20	1.06584e-21
447.63	3.52778e-20	1.35965e-21
447.73	4.33308e-20	1.3452e-21
447.83	3.97909e-20	1.45569e-21
447.93	3.67989e-20	1.02906e-21
448.03	3.67857e-20	1.32048e-21
448.13	3.08358e-20	1.40344e-21
448.23	2.70691e-20	1.69502e-21
448.33	2.58537e-20	1.37785e-21
448.43	2.46479e-20	1.38531e-21
448.53	2.35e-20	1.1734e-21
448.63	3.37279e-20	9.60454e-22
448.73	2.87145e-20	8.93032e-22
448.83	2.97627e-20	1.12922e-21
448.93	2.84447e-20	1.0386e-21
449.03	2.84848e-20	1.18218e-21
449.13	2.52495e-20	9.83076e-22
449.23	2.47542e-20	1.10143e-21
449.33	2.23919e-20	1.27874e-21
449.43	2.21747e-20	1.43628e-21
449.53	2.61079e-20	1.12035e-21
449.63	2.37701e-20	1.94138e-21
449.73	2.50046e-20	1.4726e-21
449.83	2.55873e-20	1.35652e-21
449.93	2.66658e-20	1.36314e-21
450.029	2.46787e-20	1.02567e-21
450.129	2.60132e-20	1.2697e-21
450.229	2.72067e-20	1.25555e-21
450.329	2.56436e-20	1.13053e-21
450.429	2.69972e-20	1.1383e-21
450.529	3.64153e-20	1.39853e-21
450.629	3.3363e-20	1.27971e-21
450.729	3.17014e-20	1.28256e-21
450.829	3.19616e-20	1.34234e-21
450.929	3.08311e-20	1.37151e-21
451.029	3.10288e-20	1.27632e-21
451.129	2.89217e-20	1.46062e-21
451.229	2.67605e-20	1.28593e-21
451.329	2.90472e-20	1.42682e-21
451.429	3.39968e-20	1.40273e-21
451.529	3.28985e-20	1.22049e-21
451.629	3.02437e-20	1.36913e-21
451.729	3.16845e-20	1.35319e-21
451.829	3.03736e-20	1.3681e-21
451.929	3.13345e-20	1.29771e-21
452.029	2.9202e-20	1.36857e-21
452.129	2.82238e-20	1.24106e-21
452.229	2.65929e-20	1.19072e-21
452.329	3.41388e-20	1.16839e-21
452.429	3.35638e-20	1.09954e-21
452.529	3.76356e-20	1.21162e-21
452.628	3.60243e-20	1.14087e-21
452.728	3.44286e-20	1.15873e-21
452.828	3.05571e-20	1.05744e-21
452.928	3.05979e-20	1.0709e-21
453.028	2.59773e-20	1.10361e-21
453.128	2.47142e-20	1.12228e-21
453.228	2.92909e-20	1.1652e-21
453.328	2.77888e-20	1.08381e-21
453.428	2.62419e-20	1.14142e-21
453.528	2.77215e-20	1.05069e-21
453.628	2.80787e-20	1.01302e-21
453.728	2.52238e-20	9.74841e-22
453.828	2.52135e-20	1.24973e-21
453.928	2.46385e-20	1.17488e-21
454.028	2.20411e-20	1.0493e-21
454.128	2.01091e-20	9.53935e-22
454.228	2.57388e-20	9.67362e-22
454.328	2.54528e-20	1.05861e-21
454.428	2.67916e-20	9.79905e-22
454.528	2.52852e-20	9.79764e-22
454.628	2.44259e-20	1.04167e-21
454.728	2.40457e-20	1.14636e-21
454.828	2.25111e-20	1.00224e-21
454.928	2.16616e-20	1.07054e-21
455.028	2.37269e-20	1.07049e-21
455.128	2.5881e-20	1.03512e-21
455.228	2.65777e-20	1.09175e-21
455.327	2.4971e-20	1.0572e-21
455.427	2.46095e-20	1.07549e-21
455.527	2.63408e-20	1.01168e-21
455.627	2.46221e-20	1.1338e-21
455.727	2.29389e-20	1.16509e-21
455.827	2.2362e-20	1.24822e-21
455.927	2.12926e-20	1.24545e-21
456.027	2.74175e-20	1.0907e-21
456.127	2.84184e-20	8.80762e-22
456.227	2.71688e-20	9.82785e-22
456.327	2.72645e-20	1.1693e-21
456.427	2.41889e-20	1.00293e-21
456.527	2.55851e-20	9.73939e-22
456.627	2.30907e-20	1.27732e-21
456.727	2.32503e-20	9.06681e-22
456.827	2.15175e-20	1.02159e-21
456.927	2.32101e-20	1.0668e-21
457.027	2.70961e-20	1.11321e-21
457.127	2.5825e-20	1.0631e-21
457.227	2.61962e-20	1.0061e-21
457.327	2.88834e-20	1.03067e-21
457.427	2.73761e-20	1.12182e-21
457.527	2.66328e-20	1.09961e-21
457.627	2.43095e-20	1.05607e-21
457.727	2.33177e-20	1.01398e-21
457.827	2.17992e-20	1.07493e-21
457.926	2.78342e-20	1.00562e-21
458.026	2.7589e-20	1.17052e-21
458.126	2.59893e-20	8.85585e-22
458.226	2.59417e-20	1.35807e-21
458.326	2.39347e-20	9.13962e-22
458.426	2.30932e-20	1.45338e-21
458.526	2.09764e-20	1.27861e-21
458.626	2.21648e-20	1.02975e-21
458.726	1.91103e-20	9.57744e-22
458.826	2.48405e-20	1.20135e-21
458.926	2.40013e-20	1.28875e-21
459.026	2.37729e-20	1.07425e-21
459.126	2.24585e-20	1.02472e-21
459.226	2.04323e-20	9.88609e-22
459.326	1.98e-20	1.15341e-21
459.426	1.95387e-20	1.21197e-21
459.526	1.80138e-20	1.05945e-21
459.626	1.73349e-20	1.08964e-21
459.726	1.64923e-20	1.05489e-21
459.826	2.03354e-20	1.09209e-21
459.926	1.89086e-20	1.05896e-21
460.026	1.88573e-20	1.30938e-21
460.126	1.77437e-20	1.23826e-21
460.226	1.57373e-20	1.07037e-21
460.326	1.47677e-20	1.11485e-21
460.426	1.39918e-20	1.08968e-21
460.525	1.27584e-20	1.05101e-21
460.625	1.36183e-20	1.03463e-21
460.725	1.65664e-20	1.11448e-21
460.825	1.54529e-20	1.10246e-21
460.925	1.7176e-20	9.94805e-22
461.025	1.73826e-20	1.02988e-21
461.125	1.64498e-20	1.13867e-21
461.225	1.58841e-20	1.21616e-21
461.325	1.52039e-20	1.23128e-21
461.425	1.49189e-20	1.28488e-21
461.525	1.3252e-20	1.49727e-21
461.625	1.37851e-20	1.01442e-21
461.725	1.70545e-20	1.07561e-21
461.825	1.62011e-20	1.0028e-21
461.925	1.39593e-20	1.50249e-21
462.025	1.54894e-20	1.2037e-21
462.125	1.46718e-20	1.30165e-21
462.225	1.45838e-20	1.38659e-21
462.325	1.33737e-20	1.75161e-21
462.425	1.37522e-20	1.18534e-21
462.525	1.2745e-20	1.09864e-21
462.625	1.25807e-20	1.94481e-21
462.725	1.73449e-20	1.24467e-21
462.825	1.57498e-20	1.17826e-21
462.925	1.5333e-20	1.11699e-21
463.025	1.43548e-20	1.08269e-21
463.125	1.46618e-20	1.66889e-21
463.224	1.4152e-20	1.19916e-21
463.324	1.29488e-20	1.10128e-21
463.424	1.30329e-20	1.53954e-21
463.524	1.20145e-20	1.91782e-21
463.624	1.06194e-20	1.8058e-21
463.724	1.38038e-20	1.58706e-21
463.824	1.42811e-20	1.17128e-21
463.924	1.38131e-20	1.07114e-21
464.024	1.31744e-20	1.48378e-21
464.124	1.30399e-20	1.14883e-21
464.224	1.18897e-20	1.18023e-21
464.324	1.18978e-20	1.20391e-21
464.424	1.08496e-20	1.007e-21
464.524	1.06915e-20	1.30122e-21
464.624	1.14822e-20	1.24399e-21
464.724	1.30433e-20	1.3302e-21
464.824	1.22373e-20	1.1212e-21
464.924	1.16571e-20	1.3362e-21
465.024	1.20828e-20	1.35132e-21
465.124	1.08708e-20	1.15163e-21
465.224	1.09375e-20	1.33205e-21
465.324	1.15254e-20	1.22822e-21
465.424	1.05459e-20	1.1484e-21
465.524	1.09126e-20	1.38711e-21
465.624	9.9352e-21	1.3322e-21
465.724	1.27638e-20	1.4105e-21
465.823	1.20283e-20	1.12632e-21
465.923	1.21418e-20	1.0441e-21
466.023	1.17412e-20	1.37735e-21
466.123	1.03883e-20	1.26616e-21
466.223	1.1146e-20	1.09941e-21
466.323	1.03156e-20	1.56222e-21
466.423	1.01331e-20	1.00749e-21
466.523	9.57825e-21	1.15531e-21
466.623	8.80264e-21	1.10635e-21
466.723	1.0031e-20	1.54561e-21
466.823	1.11093e-20	1.15452e-21
466.923	1.02502e-20	1.76778e-21
467.023	1.05814e-20	1.04945e-21
467.123	1.05189e-20	1.30847e-21
467.223	9.42056e-21	1.17031e-21
467.323	9.31527e-21	1.102e-21
467.423	8.7985e-21	1.39644e-21
467.523	9.66313e-21	1.03566e-21
467.623	9.8953e-21	1.01901e-21
467.723	1.22475e-20	1.27732e-21
467.823	1.28182e-20	1.1134e-21
467.923	1.16548e-20	1.05679e-21
468.023	1.24872e-20	1.07306e-21
468.123	1.11885e-20	1.00388e-21
468.223	1.12426e-20	1.38482e-21
468.323	1.16588e-20	1.27009e-21
468.422	1.12356e-20	1.0507e-21
468.522	9.97109e-21	1.32248e-21
468.622	1.05534e-20	1.18335e-21
468.722	1.26918e-20	1.36962e-21
468.822	1.28462e-20	1.20341e-21
468.922	1.31309e-20	1.17523e-21
469.022	1.12578e-20	1.25073e-21
469.122	1.09234e-20	1.27125e-21
469.222	1.12006e-20	1.18612e-21
469.322	1.11099e-20	1.35477e-21
469.422	1.00009e-20	1.07418e-21
469.522	1.10359e-20	1.2005e-21
469.622	9.62421e-21	1.17029e-21
469.722	1.33472e-20	1.4409e-21
469.822	1.17684e-20	1.23689e-21
469.922	1.10181e-20	8.88984e-22
470.022	9.64021e-21	1.28629e-21
470.122	9.13295e-21	1.44378e-21
470.222	9.24781e-21	9.27251e-22
470.322	9.57185e-21	8.02522e-22
470.422	9.14417e-21	8.51632e-22
470.522	9.29276e-21	9.75597e-22
470.622	8.54206e-21	1.222e-21
470.722	1.03558e-20	8.77298e-22
470.822	9.72942e-21	1.28529e-21
470.922	1.36106e-20	9.28814e-22
471.022	1.35472e-20	8.72892e-22
471.121	1.39093e-20	1.65971e-21
471.221	1.38772e-20	1.54277e-21
471.321	1.83646e-20	9.39974e-22
471.421	1.43079e-20	1.20563e-21
471.521	1.66734e-20	7.81672e-22
471.621	1.39153e-20	1.34349e-21
471.721	2.16443e-20	9.53661e-22
471.821	1.90401e-20	7.78271e-22
471.921	1.58955e-20	1.08214e-21
472.021	1.65194e-20	8.3209e-22
472.121	1.43225e-20	1.52403e-21
472.221	1.20684e-20	1.64862e-21
472.321	1.40419e-20	7.23275e-22
472.421	1.22199e-20	8.01256e-22
472.521	1.22196e-20	1.47238e-21
472.621	1.26227e-20	8.06157e-22
472.721	1.36391e-20	1.12423e-21
472.821	1.14437e-20	1.65448e-21
472.921	1.2719e-20	1.71476e-21
473.021	1.2232e-20	9.28957e-22
473.121	1.1568e-20	6.61458e-22
473.221	1.07165e-20	6.21967e-22
473.321	1.00669e-20	8.31099e-22
473.421	7.96475e-21	1.10019e-21
473.521	7.44125e-21	1.14385e-21
473.621	6.95257e-21	1.18082e-21
473.72	9.95312e-21	1.05222e-21
473.82	1.05277e-20	1.23047e-21
473.92	9.41637e-21	1.09217e-21
474.02	9.89744e-21	1.30659e-21
474.12	9.1815e-21	1.10367e-21
474.22	9.66183e-21	1.059e-21
474.32	8.81424e-21	1.21675e-21
474.42	7.71598e-21	1.15906e-21
474.52	8.06841e-21	1.11224e-21
474.62	7.43353e-21	1.11482e-21
474.72	1.00661e-20	1.09053e-21
474.82	9.41959e-21	1.07033e-21
474.92	1.00031e-20	1.05132e-21
475.02	8.92945e-21	9.90615e-22
475.12	9.63361e-21	1.11207e-21
475.22	1.04214e-20	1.0886e-21
475.32	1.16198e-20	1.04686e-21
475.42	1.06823e-20	1.09133e-21
475.52	1.01579e-20	1.0371e-21
475.62	1.14184e-20	1.05211e-21
475.72	1.05689e-20	1.02306e-21
475.82	1.34149e-20	1.14262e-21
475.92	1.46744e-20	1.07678e-21
476.02	1.70534e-20	9.62013e-22
476.12	2.06149e-20	1.08099e-21
476.22	1.8681e-20	9.81352e-22
476.319	1.77725e-20	9.25928e-22
476.419	1.84898e-20	1.19357e-21
476.519	1.91105e-20	9.6394e-22
476.619	1.93895e-20	9.0914e-22
476.719	1.972e-20	1.17416e-21
476.819	2.57937e-20	1.18189e-21
476.919	2.30175e-20	1.21579e-21
477.019	2.24509e-20	1.01461e-21
477.119	2.36795e-20	9.25513e-22
477.219	2.20933e-20	1.02511e-21
477.319	2.3234e-20	1.02585e-21
477.419	2.26304e-20	9.96652e-22
477.519	2.16678e-20	1.0716e-21
477.619	2.06993e-20	9.64459e-22
477.719	1.96558e-20	9.79858e-22
477.819	2.4446e-20	1.02929e-21
477.919	2.51725e-20	1.21684e-21
478.019	2.18301e-20	1.06496e-21
478.119	1.83411e-20	1.00469e-21
478.219	1.82677e-20	1.11781e-21
478.319	1.63262e-20	9.90366e-22
478.419	1.57808e-20	1.15498e-21
478.519	1.42702e-20	8.60249e-22
478.619	1.58187e-20	8.69104e-22
478.719	1.58409e-20	7.57549e-22
478.819	1.83671e-20	9.40137e-22
478.918	1.52594e-20	8.0546e-22
479.018	1.39602e-20	9.6012e-22
479.118	1.41331e-20	8.61549e-22
479.218	1.45736e-20	9.07045e-22
479.318	1.43287e-20	8.9712e-22
479.418	1.40055e-20	7.91981e-22
479.518	1.42005e-20	7.9478e-22
479.618	1.35231e-20	7.98768e-22
479.718	1.71208e-20	7.53668e-22
479.818	2.19628e-20	8.60238e-22
479.918	3.14892e-20	8.62165e-22
480.018	3.00686e-20	1.14379e-21
480.118	4.14612e-20	9.67564e-22
480.218	4.34584e-20	1.00281e-21
480.318	4.29756e-20	9.26452e-22
480.418	4.37022e-20	8.84499e-22
480.518	4.67325e-20	9.65396e-22
480.618	4.43256e-20	1.02288e-21
480.718	4.55406e-20	9.30629e-22
480.818	4.39797e-20	1.11194e-21
480.918	3.70398e-20	8.86162e-22
481.018	3.72826e-20	1.1724e-21
481.118	4.1199e-20	9.52142e-22
481.218	3.62771e-20	8.54778e-22
481.318	2.83517e-20	8.78231e-22
481.418	2.17614e-20	1.16777e-21
481.518	1.99112e-20	1.04912e-21
481.617	1.92504e-20	8.1568e-22
481.717	1.79318e-20	7.85943e-22
481.817	1.68429e-20	8.98731e-22
481.917	1.64021e-20	9.66993e-22
482.017	1.40515e-20	1.24146e-21
482.117	1.24518e-20	8.07773e-22
482.217	1.39521e-20	1.21894e-21
482.317	1.19488e-20	1.02424e-21
482.417	1.07396e-20	7.65168e-22
482.517	1.03306e-20	9.6433e-22
482.617	9.44518e-21	8.39595e-22
482.717	8.27869e-21	1.23106e-21
482.817	8.49644e-21	1.10476e-21
482.917	8.71842e-21	8.32495e-22
483.017	7.74943e-21	9.46311e-22
483.117	7.7338e-21	7.78676e-22
483.217	7.52369e-21	9.74294e-22
483.317	9.67008e-21	8.33301e-22
483.417	8.63649e-21	8.32814e-22
483.517	7.19118e-21	1.20822e-21
483.617	7.30619e-21	8.89799e-22
483.717	6.10233e-21	6.9914e-22
483.817	5.5858e-21	9.30665e-22
483.917	4.67911e-21	1.15431e-21
484.017	4.84038e-21	7.08725e-22
484.117	4.17346e-21	7.3075e-22
484.216	4.70382e-21	1.10635e-21
484.316	4.36432e-21	1.04961e-21
484.416	3.92718e-21	9.1847e-22
484.516	5.10691e-21	6.89653e-22
484.616	4.88989e-21	6.59097e-22
484.716	4.80116e-21	6.69147e-22
484.816	4.06814e-21	8.47619e-22
484.916	4.5895e-21	7.50245e-22
485.016	4.17216e-21	6.3369e-22
485.116	3.84134e-21	1.03972e-21
485.216	3.56835e-21	6.84355e-22
485.316	3.27923e-21	1.07238e-21
485.416	3.50428e-21	9.77068e-22
485.516	3.56168e-21	1.08989e-21
485.616	4.60863e-21	6.7611e-22
485.716	3.99889e-21	1.03341e-21
485.816	3.49138e-21	1.20504e-21
485.916	3.8611e-21	1.3623e-21
487.915	3.4101e-21	9.03107e-22
489.914	3.20701e-21	8.73883e-22
491.914	3.02127e-21	8.95164e-22
493.913	2.33597e-21	8.65646e-22
495.912	2.43389e-21	8.63858e-22
497.911	2.50809e-21	8.74544e-22
499.911	3.40498e-21	1.4544e-21
501.91	4.42982e-21	1.79321e-21
503.909	3.97883e-21	1.68657e-21
505.908	3.55384e-21	1.54478e-21
507.907	3.21541e-21	1.07015e-21
509.907	3.2308e-21	1.2445e-21
511.906	3.28053e-21	1.18991e-21
513.905	4.44434e-21	1.51216e-21
515.904	4.65195e-21	1.36939e-21
517.904	4.3417e-21	1.24142e-21
519.903	3.80085e-21	9.7805e-22
521.902	4.41429e-21	1.57984e-21
523.901	4.61852e-21	1.29842e-21
525.901	4.74489e-21	1.31195e-21
527.9	4.52157e-21	1.09107e-21
529.899	4.64071e-21	1.20744e-21
531.898	6.45753e-21	1.33901e-21
533.898	5.62073e-21	1.24682e-21
535.897	6.3609e-21	1.22877e-21
537.896	5.76879e-21	1.19397e-21
539.895	7.34861e-21	1.33228e-21
541.895	6.70647e-21	1.31774e-21
543.894	6.73373e-21	1.46724e-21
545.893	8.30629e-21	1.26029e-21
547.892	9.30259e-21	1.13825e-21
549.892	8.58678e-21	1.19898e-21
551.891	9.82829e-21	1.3106e-21
553.89	9.48464e-21	1.24668e-21
555.889	9.48919e-21	1.19616e-21
557.888	1.00753e-20	1.07939e-21
559.888	1.06524e-20	1.30623e-21
561.887	1.29154e-20	1.21332e-21
563.886	1.29602e-20	1.22221e-21
565.885	1.22169e-20	1.18309e-21
567.885	1.26655e-20	1.22829e-21
569.884	1.33458e-20	1.16986e-21
571.883	1.44303e-20	1.40515e-21
573.882	1.78594e-20	1.32029e-21
575.882	1.49933e-20	1.40955e-21
577.881	1.60873e-20	1.2585e-21
579.88	1.63484e-20	1.13638e-21
581.879	1.80192e-20	1.23794e-21
583.879	1.6909e-20	1.35738e-21
585.878	1.73924e-20	1.26107e-21
587.877	1.80532e-20	1.17111e-21
589.876	1.8361e-20	1.24804e-21
591.876	2.06663e-20	1.26698e-21
593.875	1.98664e-20	1.41024e-21
595.874	2.37621e-20	1.38963e-21
597.873	2.00852e-20	1.12671e-21
599.873	1.81533e-20	1.11385e-21
601.872	1.92511e-20	1.22306e-21
603.871	2.52215e-20	1.25001e-21
605.87	2.01803e-20	1.23273e-21
607.869	2.23112e-20	1.34246e-21
609.869	2.03381e-20	1.32128e-21
611.868	2.19077e-20	1.43302e-21
613.867	2.27494e-20	1.18374e-21
615.866	2.2994e-20	1.16232e-21
617.866	1.72414e-20	1.25892e-21
619.865	2.00527e-20	1.57877e-21
621.864	1.88623e-20	1.18266e-21
623.863	1.69736e-20	1.37698e-21
625.863	2.53129e-20	1.36017e-21
627.862	1.7542e-20	1.25447e-21
629.861	1.43421e-20	1.22427e-21
631.86	1.70924e-20	1.31076e-21
633.86	1.63903e-20	1.23371e-21
635.859	1.4406e-20	1.66846e-21
637.858	2.22398e-20	1.45583e-21
639.857	1.54861e-20	2.23848e-21
641.857	1.10946e-20	1.54465e-21
643.856	1.29232e-20	2.54113e-21
645.855	1.20558e-20	2.00123e-21
647.854	1.24287e-20	2.10243e-21
649.854	1.4081e-20	1.79734e-21
651.853	1.11447e-20	2.32926e-21
653.852	9.75072e-21	2.31306e-21
655.851	9.10928e-21	2.086e-21
657.85	9.40057e-21	2.38837e-21
659.85	9.07389e-21	1.87654e-21
661.849	7.89699e-21	2.32969e-21
663.848	7.75141e-21	1.78565e-21
665.847	6.53225e-21	1.80914e-21
667.847	6.6435e-21	1.85378e-21
669.846	7.05095e-21	1.95215e-21
671.845	9.90534e-21	2.87223e-21
673.844	9.25071e-21	2.59667e-21
675.844	9.74955e-21	2.51545e-21
677.843	1.10371e-20	3.8218e-21
679.842	1.12079e-20	3.02303e-21
