# Supplementary material for: Iron Complexes as Potential Carriers of Diffuse Interstellar Bands: The Photodissociation Spectrum of Fe+(H2O) at Optical Wavelengths
Source: J Phys Chem A. 2024 Feb 13;128(7):1306–12. doi: 10.1021/acs.jpca.4c00148 (PMC10895653; doi:10.1021/acs.jpca.4c00148)
Supplement: Supplementary file 3 — jp4c00148_si_003.xlsx [file jp4c00148_si_003.xlsx]

## Sheet: Observational Data
# Shifted to cloud rest frame using KI lines. # Each spectral range is normalised using a linear continuum. # Stellar lines were corrected by dividing by a synthetic spectrum. # Column A: Wavelength in Angstrom and air # Column B: Flux with stellar correction # Column C: Flux without stellar correction # Column D: Flux with stellar correction converted to optical depth
Wavelenght(Å)	Flux with stellar correction	Flux without stellar correction	Optical depth
4389.36	0.978054	0.972499	0.02219
4389.39	0.980295	0.975182	0.019902
4389.42	0.985526	0.980777	0.014579
4389.45	0.972707	0.968354	0.027672
4389.48	0.982201	0.978101	0.01796
4389.51	0.988593	0.984722	0.011472
4389.54	0.991174	0.987516	0.008865
4389.57	0.989664	0.98621	0.01039
4389.6	0.983108	0.979851	0.017036
4389.63	0.991778	0.988647	0.008256
4389.66	0.980477	0.977513	0.019716
4389.69	0.979199	0.976357	0.02102
4389.72	0.989422	0.986652	0.010635
4389.75	0.985154	0.982483	0.014958
4389.78	0.986969	0.984364	0.013117
4389.81	0.987221	0.98467	0.012862
4389.84	0.988566	0.986051	0.0115
4389.87	0.984813	0.982319	0.015304
4389.9	0.977422	0.974938	0.022836
4389.93	0.979052	0.976531	0.021171
4389.96	0.983038	0.980438	0.017108
4389.99	0.982814	0.980106	0.017336
4390.02	0.979345	0.9765	0.020871
4390.05	0.982211	0.979156	0.01795
4390.08	0.985719	0.982387	0.014384
4390.11	0.984653	0.980993	0.015466
4390.14	0.980429	0.976375	0.019765
4390.17	0.979055	0.974506	0.021168
4390.2	0.991056	0.985849	0.008984
4390.23	0.980955	0.975094	0.019228
4390.26	0.985035	0.978337	0.015078
4390.29	0.989074	0.98143	0.010986
4390.32	0.985622	0.976987	0.014482
4390.35	0.984765	0.975044	0.015352
4390.38	0.991465	0.980511	0.008572
4390.41	0.991456	0.979305	0.008581
4390.44	0.994949	0.981535	0.005064
4390.47	1.00264	0.987902	-0.002633
4390.5	0.999767	0.983897	0.000233
4390.53	0.989621	0.972794	0.010434
4390.56	0.98657	0.968752	0.013521
4390.59	0.992658	0.973756	0.007369
4390.62	0.996681	0.976812	0.003325
4390.65	0.986961	0.966497	0.013125
4390.68	0.984515	0.963417	0.015606
4390.71	0.997273	0.975306	0.002731
4390.74	0.995955	0.973525	0.004053
4390.77	0.984861	0.9623	0.015255
4390.8	0.989681	0.966729	0.010373
4390.83	0.984452	0.961451	0.01567
4390.86	0.989836	0.966642	0.010216
4390.89	0.991417	0.968222	0.00862
4390.92	0.985711	0.962794	0.014392
4390.95	0.976564	0.954106	0.023715
4390.98	0.982004	0.959772	0.01816
4391.01	0.993334	0.971308	0.006689
4391.04	0.98989	0.968504	0.010161
4391.07	0.977515	0.957056	0.022741
4391.1	0.978776	0.959048	0.021452
4391.13	0.988993	0.969922	0.011068
4391.16	0.980763	0.962796	0.019425
4391.19	0.982937	0.965963	0.01721
4391.22	0.991176	0.975174	0.008863
4391.25	0.984791	0.97006	0.015326
4391.28	0.986545	0.973001	0.013547
4391.31	0.983699	0.971434	0.016436
4391.34	0.979698	0.968717	0.020511
4391.37	0.979567	0.969798	0.020645
4391.4	0.988326	0.979645	0.011743
4391.43	0.997788	0.990142	0.002214
4391.46	0.991189	0.984615	0.00885
4391.49	0.989638	0.983997	0.010416
4391.52	0.991308	0.986476	0.00873
4391.55	0.987275	0.983172	0.012807
4391.58	0.970344	0.966908	0.030104
4391.61	0.975632	0.972683	0.02467
4391.64	0.982033	0.979495	0.018131
4391.67	0.988053	0.985856	0.012019
4391.7	0.994121	0.992206	0.005896
4391.73	0.985094	0.983434	0.015018
4391.76	0.984605	0.98314	0.015515
4391.79	0.988429	0.987117	0.011639
4391.82	0.989433	0.988246	0.010623
4391.85	0.983005	0.981922	0.017141
4391.88	0.980946	0.979943	0.019238
4391.91	0.978354	0.977415	0.021884
4391.94	0.977815	0.976922	0.022434
4391.97	0.983843	0.982983	0.016289
4392	0.984996	0.984162	0.015118
4392.03	0.978548	0.977739	0.021686
4392.06	0.991652	0.990853	0.008383
4392.09	0.98541	0.98463	0.014697
4392.12	0.975764	0.974999	0.024534
4392.15	0.981084	0.980323	0.019097
4392.18	0.968028	0.967285	0.032494
4392.21	0.971131	0.970387	0.029294
4392.24	0.980427	0.97968	0.019767
4392.27	0.985036	0.984292	0.015077
4392.3	0.981527	0.98079	0.018646
4392.33	0.981641	0.980909	0.01853
4392.36	0.981295	0.980079	0.018882
4392.39	0.98634	0.985127	0.013754
4392.42	0.987824	0.986618	0.012251
4392.45	0.983046	0.981857	0.017099
4392.48	0.981041	0.979854	0.019141
4392.51	0.976964	0.975791	0.023306
4392.54	0.990604	0.989425	0.00944
4392.57	0.995448	0.994273	0.004562
4392.6	0.986939	0.985781	0.013147
4392.63	0.986842	0.985687	0.013246
4392.66	0.98219	0.981051	0.01797
4392.69	0.979238	0.978112	0.02098
4392.72	0.98698	0.985855	0.013105
4392.75	0.99276	0.991638	0.007266
4392.78	0.984902	0.983796	0.015213
4392.81	0.987828	0.986721	0.012247
4392.84	0.990072	0.988973	0.009977
4392.87	0.98401	0.982928	0.016119
4392.9	0.977924	0.976858	0.022324
4392.93	0.980178	0.97911	0.020021
4392.96	0.984646	0.983582	0.015473
4392.99	0.985601	0.984537	0.014504
4393.02	0.987246	0.98619	0.012836
4393.05	0.989406	0.988354	0.010651
4393.08	0.989758	0.988709	0.010295
4393.11	0.990389	0.989339	0.009658
4393.14	0.992608	0.991565	0.00742
4393.17	0.991302	0.990261	0.008736
4393.2	0.989869	0.988833	0.010183
4393.23	0.982438	0.981417	0.017718
4393.26	0.98639	0.985364	0.013703
4393.29	0.99686	0.995823	0.003145
4393.32	1.00169	1.00064	-0.001684
4393.35	0.992317	0.991295	0.007713
4393.38	0.977689	0.976682	0.022563
4393.41	0.979106	0.978098	0.021115
4393.44	0.990399	0.989379	0.009647
4393.47	0.998209	0.99718	0.001793
4393.5	0.995905	0.994879	0.004104
4393.53	0.985683	0.984658	0.014421
4393.56	0.98278	0.981758	0.01737
4393.59	0.987643	0.986615	0.012434
4393.62	0.981169	0.980149	0.01901
4393.65	0.980411	0.979382	0.019783
4393.68	0.980368	0.979338	0.019828
4393.71	0.985305	0.98427	0.014804
4393.74	0.997442	0.996385	0.002561
4393.77	0.992155	0.991103	0.007876
4393.8	0.990426	0.989376	0.00962
4393.83	0.996439	0.99538	0.003567
4393.86	0.996189	0.995124	0.003818
4393.89	0.989867	0.988808	0.010185
4393.92	0.98327	0.982218	0.016872
4393.95	0.989504	0.988445	0.010551
4393.98	0.994403	0.993339	0.005613
4394.01	0.979244	0.978196	0.020974
4394.04	0.97965	0.978601	0.02056
4394.07	0.985509	0.984455	0.014597
4394.1	0.988586	0.987528	0.01148
4394.13	0.981128	0.980079	0.019052
4394.16	0.987063	0.986006	0.013022
4394.19	0.985723	0.984678	0.01438
4394.22	0.989286	0.988237	0.010772
4394.25	0.98294	0.981898	0.017207
4394.28	0.981414	0.980383	0.018761
4394.31	0.995833	0.994787	0.004176
4394.34	0.994431	0.993397	0.005584
4394.37	0.981148	0.980128	0.019032
4394.4	0.986098	0.985082	0.014
4394.43	0.991706	0.990685	0.008328
4394.46	0.989045	0.988036	0.011016
4394.49	0.989081	0.988079	0.010979
4394.52	0.996096	0.99509	0.003912
4394.55	0.984913	0.983928	0.015202
4394.58	0.978427	0.97784	0.021809
4394.61	0.989114	0.988527	0.010945
4394.64	0.984263	0.983685	0.015862
4394.67	0.976351	0.975777	0.023933
4394.7	0.982237	0.981665	0.017923
4394.73	0.986034	0.98546	0.014065
4394.76	0.985691	0.985117	0.014413
4394.79	0.984406	0.983827	0.015717
4394.82	0.995611	0.995024	0.004399
4394.85	0.995402	0.994805	0.004608
4394.88	0.989977	0.989365	0.010073
4394.91	0.985065	0.984437	0.015047
4394.94	0.982857	0.9822	0.017292
4394.97	0.981836	0.981135	0.018331
4395	0.982483	0.981726	0.017672
4395.03	0.986718	0.985882	0.013371
4395.06	0.986898	0.985962	0.013189
4395.09	0.982466	0.981408	0.01769
4395.12	0.990638	0.989413	0.009406
4395.15	0.990909	0.989481	0.009133
4395.18	0.987539	0.985862	0.012539
4395.21	0.985577	0.983588	0.014528
4395.24	0.987422	0.985039	0.012658
4395.27	0.984018	0.981171	0.016112
4395.3	0.979109	0.975708	0.021113
4395.33	0.979226	0.975141	0.020993
4395.36	0.980988	0.976081	0.019195
4395.39	0.984963	0.979077	0.015151
4395.42	0.979819	0.972868	0.020388
4395.45	0.982706	0.974481	0.017445
4395.48	0.985912	0.976256	0.014188
4395.51	0.98835	0.977134	0.011718
4395.54	0.984321	0.97151	0.015804
4395.57	0.983623	0.9691	0.016513
4395.6	0.990322	0.973914	0.009725
4395.63	0.990437	0.972226	0.009609
4395.66	0.987002	0.967076	0.013083
4395.69	0.987112	0.965451	0.012971
4395.72	0.996936	0.973378	0.003069
4395.75	1.00327	0.977968	-0.00326
4395.78	1.00137	0.974636	-0.001367
4395.81	0.998091	0.970097	0.001911
4395.84	0.992599	0.963553	0.007428
4395.87	0.993846	0.963696	0.006173
4395.9	1.00102	0.96973	-0.001022
4395.93	0.994428	0.962576	0.005588
4395.96	0.987788	0.955534	0.012287
4395.99	0.986522	0.95386	0.01357
4396.02	0.988265	0.955249	0.011805
4396.05	0.993005	0.959688	0.007019
4396.08	1.00233	0.968722	-0.002327
4396.11	0.98899	0.956003	0.011071
4396.14	0.985447	0.952909	0.01466
4396.17	0.991743	0.95949	0.008291
4396.2	0.996299	0.964551	0.003707
4396.23	1.00268	0.971542	-0.002678
4396.26	0.989228	0.95946	0.010831
4396.29	0.990215	0.96152	0.009833
4396.32	0.997724	0.970067	0.002278
4396.35	0.996897	0.970659	0.003107
4396.38	0.994546	0.969881	0.005469
4396.41	0.989887	0.966949	0.010164
4396.44	0.987851	0.966657	0.012224
4396.47	0.990997	0.971505	0.009043
4396.5	0.993023	0.975296	0.007002
4396.53	0.987178	0.971356	0.012905
4396.56	0.996167	0.98198	0.00384
4396.59	0.993583	0.98114	0.006438
4396.62	0.987715	0.976951	0.012361
4396.65	0.986464	0.977194	0.013628
4396.68	0.988899	0.980959	0.011163
4396.71	0.992599	0.985832	0.007429
4396.74	0.996105	0.990381	0.003902
4396.77	0.991474	0.98669	0.008563
4396.8	0.988992	0.985003	0.011069
4396.83	0.994483	0.991133	0.005532
4396.86	1.00068	0.997871	-0.000682
4396.89	0.978513	0.976223	0.021721
4396.92	0.988933	0.986994	0.011129
4396.95	0.998959	0.997316	0.001041
4396.98	0.996359	0.99497	0.003647
4397.01	0.98835	0.987174	0.011718
4397.04	0.987396	0.986383	0.012684
4397.07	0.991886	0.990993	0.008147
4397.1	0.994121	0.993326	0.005896
4397.13	0.996787	0.996069	0.003218
4397.16	1.00228	1.00161	-0.002273
4397.19	0.994267	0.993655	0.005749
4397.22	0.99516	0.994581	0.004851
4397.25	0.992028	0.991477	0.008004
4397.28	0.988657	0.988123	0.011408
4397.31	0.986796	0.986275	0.013292
4397.34	0.993873	0.99336	0.006146
4397.37	0.99691	0.996402	0.003094
4397.4	0.999225	0.998722	0.000775
4397.43	0.993481	0.99298	0.006541
4397.46	0.987135	0.986641	0.012949
4397.49	0.996884	0.996388	0.003121
4397.52	0.985937	0.985446	0.014162
4397.55	0.989553	0.98906	0.010502
4397.58	0.997544	0.996716	0.002459
4397.61	0.995508	0.994682	0.004502
4397.64	0.992676	0.991852	0.007351
4397.67	0.989133	0.988312	0.010926
4397.7	0.988517	0.987696	0.011549
4397.73	0.996266	0.995439	0.003741
4397.76	0.996932	0.996104	0.003073
4397.79	0.99019	0.989369	0.009858
4397.82	0.995636	0.99481	0.004373
4397.85	0.99187	0.991047	0.008163
4397.88	0.998735	0.997906	0.001266
4397.91	0.998305	0.997476	0.001697
4397.94	0.987569	0.986749	0.012509
4397.97	0.990027	0.989205	0.010023
4398	0.99073	0.989908	0.009313
4398.03	0.996675	0.995858	0.00333
4398.06	0.992686	0.991872	0.007341
4398.09	1.00171	1.00089	-0.001713
4398.12	1.0102	1.00937	-0.010144
4398.15	0.988771	0.98796	0.011293
4398.18	0.999031	0.998212	0.000969
4398.21	0.989405	0.988594	0.010652
4398.24	0.986897	0.986088	0.01319
4398.27	0.993063	0.992249	0.006961
4398.3	0.9916	0.990787	0.008435
4398.33	0.995812	0.994996	0.004196
4398.36	0.993056	0.992241	0.006969
4398.39	0.995662	0.994846	0.004347
4398.42	0.997134	0.996306	0.00287
4398.45	0.994676	0.99385	0.005338
4398.48	0.998701	0.997872	0.0013
4398.51	0.990619	0.989797	0.009425
4398.54	0.994084	0.993259	0.005934
4398.57	0.989001	0.98818	0.01106
4398.6	0.982761	0.981945	0.017389
4398.63	0.997884	0.997055	0.002119
4398.66	0.998424	0.997596	0.001577
4398.69	1.00229	1.00145	-0.002284
4398.72	1.00394	1.0031	-0.003927
4398.75	1.00098	1.00015	-0.000979
4398.78	0.995872	0.995046	0.004136
4398.81	0.979992	0.979179	0.020211
4398.84	0.985198	0.98438	0.014912
4398.87	0.993489	0.992664	0.006532
4398.9	0.994677	0.993851	0.005338
4398.93	0.98799	0.98717	0.012082
4398.96	0.98934	0.988518	0.010718
4398.99	0.993811	0.992986	0.006208
4399.02	0.987822	0.987002	0.012253
4399.05	0.995552	0.994725	0.004458
4399.08	1.00614	1.00531	-0.006123
4399.11	1.00111	1.00028	-0.00111
4399.14	0.997472	0.996644	0.002531
4399.17	0.994617	0.993792	0.005397
4399.2	0.996203	0.995376	0.003805
4399.23	1.00038	0.999544	-0.000375
4399.26	0.994747	0.993921	0.005267
4399.29	0.997426	0.996599	0.002577
4399.32	0.988488	0.987658	0.011579
4399.35	0.98781	0.98698	0.012265
4399.38	0.990475	0.989633	0.009571
4399.41	0.996037	0.99518	0.003971
4399.44	0.997738	0.996864	0.002264
4399.47	0.994151	0.993266	0.005866
4399.5	0.996543	0.995633	0.003463
4399.53	0.99586	0.994918	0.004148
4399.56	0.994778	0.993793	0.005236
4399.59	0.994479	0.993451	0.005537
4399.62	0.993599	0.992513	0.006422
4399.65	0.998845	0.997687	0.001156
4399.68	0.997647	0.9964	0.002356
4399.71	0.991739	0.990394	0.008296
4399.74	0.991444	0.989977	0.008593
4399.77	0.991928	0.990319	0.008105
4399.8	0.992354	0.990585	0.007675
4399.83	0.992623	0.990678	0.007404
4399.86	0.994409	0.992262	0.005607
4399.89	0.993304	0.990951	0.006719
4399.92	0.991399	0.988833	0.008638
4399.95	0.995159	0.992354	0.004853
4399.98	0.991105	0.988087	0.008934
4400.01	0.995632	0.992378	0.004377
4400.04	0.998154	0.994681	0.001848
4400.07	0.999822	0.99614	0.000178
4400.1	1.00122	0.997338	-0.001221
4400.13	0.995121	0.991085	0.004891
4400.16	0.991845	0.987663	0.008189
4400.19	0.991966	0.987632	0.008067
4400.22	0.995099	0.990618	0.004913
4400.25	0.998297	0.993679	0.001704
4400.28	0.997783	0.993064	0.00222
4400.31	1.00763	1.00277	-0.007605
4400.34	1.00678	1.00183	-0.00676
4400.37	0.994914	0.98994	0.005099
4400.4	0.987159	0.982148	0.012924
4400.43	0.987016	0.98193	0.013069
4400.46	0.986587	0.981427	0.013504
4400.49	0.999112	0.9938	0.000889
4400.52	0.993369	0.987995	0.006653
4400.55	0.980126	0.974716	0.020075
4400.58	0.998661	0.993023	0.00134
4400.61	1.00406	0.998231	-0.004049
4400.64	0.989925	0.983997	0.010126
4400.67	0.990696	0.984549	0.009348
4400.7	0.99247	0.986057	0.007559
4400.73	0.995539	0.988831	0.004471
4400.76	1.0016	0.994536	-0.001593
4400.79	0.996727	0.989377	0.003278
4400.82	0.992974	0.985311	0.00705
4400.85	0.992536	0.984535	0.007492
4400.88	0.993562	0.985212	0.006459
4400.91	0.997646	0.988929	0.002357
4400.94	0.997838	0.988798	0.002165
4400.97	0.997216	0.987873	0.002788
4401	0.993318	0.983734	0.006704
4401.03	0.990665	0.980835	0.009379
4401.06	0.995504	0.985384	0.004506
4401.09	1.00319	0.992775	-0.003182
4401.12	0.999873	0.989306	0.000127
4401.15	0.999304	0.988579	0.000696
4401.18	0.995762	0.984949	0.004247
4401.21	0.991866	0.981008	0.008168
4401.24	0.995461	0.984514	0.00455
4401.27	0.999144	0.988144	0.000856
4401.3	1.00705	0.995993	-0.007029
4401.33	0.999545	0.98864	0.000455
4401.36	0.99372	0.982987	0.0063
4401.39	0.993644	0.983067	0.006376
4401.42	0.99634	0.985928	0.003666
4401.45	0.997534	0.987348	0.002469
4401.48	0.987297	0.977502	0.012784
4401.51	0.993004	0.983476	0.00702
4401.54	1.00022	0.990989	-0.000223
4401.57	0.999287	0.990474	0.000714
4401.6	0.994695	0.98636	0.005319
4401.63	1.00722	0.999258	-0.007192
4401.66	1.01103	1.00354	-0.010975
4401.69	1.00496	0.998029	-0.004947
4401.72	0.994509	0.988171	0.005506
4401.75	0.995227	0.989405	0.004784
4401.78	0.987292	0.982017	0.012789
4401.81	0.986986	0.982197	0.013099
4401.84	0.985381	0.981037	0.014727
4401.87	0.995444	0.991463	0.004566
4401.9	1.00022	0.99658	-0.000223
4401.93	0.986052	0.982767	0.014046
4401.96	0.985785	0.98276	0.014317
4401.99	0.991908	0.98908	0.008124
4402.02	0.992348	0.989694	0.007681
4402.05	0.997873	0.995344	0.00213
4402.08	0.994358	0.991951	0.005658
4402.11	0.978252	0.975968	0.021988
4402.14	0.996691	0.994431	0.003315
4402.17	0.991441	0.98924	0.008596
4402.2	0.994462	0.992297	0.005554
4402.23	0.998959	0.996817	0.001042
4402.26	0.989222	0.987124	0.010837
4402.29	0.988049	0.985977	0.012023
4402.32	0.980594	0.978554	0.019597
4402.35	0.990311	0.988271	0.009736
4402.38	1.00147	0.999426	-0.001465
4402.41	0.993706	0.991705	0.006314
4402.44	0.984059	0.9821	0.016069
4402.47	0.982961	0.981028	0.017186
4402.5	0.993359	0.991438	0.006664
4402.53	0.995744	0.993862	0.004265
4402.56	0.997391	0.995542	0.002613
4402.59	0.999822	0.998015	0.000178
4402.62	0.996365	0.994611	0.003642
4402.65	0.9946	0.992906	0.005414
4402.68	0.999818	0.998181	0.000182
4402.71	0.994315	0.992744	0.005701
4402.74	0.985761	0.984269	0.014341
4402.77	0.978651	0.977245	0.02158
4402.8	0.981299	0.979954	0.018878
4402.83	0.987347	0.98606	0.012734
4402.86	0.992699	0.991471	0.007328
4402.89	0.988841	0.987683	0.011222
4402.92	0.989377	0.988284	0.01068
4402.95	0.987322	0.986282	0.012759
4402.98	0.988058	0.987069	0.012014
4403.01	0.97962	0.978682	0.020591
4403.04	0.989805	0.988891	0.010247
4403.07	0.993872	0.992987	0.006147
4403.1	0.984692	0.983845	0.015427
4403.13	0.987742	0.986913	0.012333
4403.16	0.989739	0.988927	0.010314
4403.19	0.990749	0.989949	0.009294
4403.22	0.983323	0.982543	0.016817
4403.25	0.983772	0.982995	0.016361
4403.28	0.991062	0.990289	0.008978
4403.31	0.986838	0.986069	0.013249
4403.34	0.98573	0.984971	0.014372
4403.37	0.990239	0.989476	0.009809
4403.4	0.993926	0.993151	0.006093
4403.43	0.993721	0.992946	0.006299
4403.46	0.988292	0.987511	0.011777
4403.49	0.987948	0.987158	0.012125
4403.52	0.980919	0.980125	0.019265
4403.55	0.977029	0.976215	0.023239
4403.58	0.986471	0.985627	0.013621
4403.61	0.990107	0.989226	0.009942
4403.64	0.989637	0.988724	0.010417
4403.67	0.991305	0.990341	0.008733
4403.7	1.0006	0.999566	-0.000595
4403.73	1.00164	1.00054	-0.001634
4403.76	0.996725	0.99555	0.00328
4403.79	0.992824	0.991554	0.007202
4403.82	0.988177	0.986802	0.011893
4403.85	0.982331	0.980836	0.017827
4403.88	0.986651	0.985005	0.013438
4403.91	0.991442	0.989632	0.008595
4403.94	0.996055	0.994061	0.003953
4403.97	0.992994	0.990821	0.007031
4404	0.9878	0.98545	0.012275
4404.03	0.986861	0.984316	0.013226
4404.06	0.994571	0.991817	0.005444
4404.09	0.993297	0.990361	0.006726
4404.12	0.989179	0.986081	0.01088
4404.15	0.99298	0.989704	0.007045
4404.18	0.998036	0.994591	0.001966
4404.21	0.991236	0.987672	0.008802
4404.24	0.994374	0.990676	0.005642
4404.27	1.00303	0.999179	-0.003025
4404.3	0.998019	0.994094	0.001983
4404.33	0.995897	0.991895	0.004111
4404.36	0.991154	0.987107	0.008885
4404.39	0.992217	0.988116	0.007813
4404.42	0.995829	0.991677	0.004179
4404.45	0.995134	0.990965	0.004878
4404.48	1.00463	1.00042	-0.004619
4404.51	1.00272	0.998531	-0.002719
4404.54	0.997444	0.993298	0.002559
4404.57	0.994644	0.990542	0.005371
4404.6	0.986725	0.982709	0.013364
4404.63	0.987135	0.983186	0.012948
4404.66	0.99499	0.991092	0.005023
4404.69	0.998579	0.994764	0.001422
4404.72	0.992168	0.988479	0.007863
4404.75	0.989429	0.985872	0.010628
4404.78	0.992023	0.98859	0.008009
4404.81	0.991126	0.98784	0.008914
4404.84	0.98961	0.986484	0.010445
4404.87	0.998293	0.995306	0.001709
4404.9	0.997995	0.995176	0.002007
4404.93	1.00096	0.998302	-0.000962
4404.96	0.987408	0.984948	0.012672
4404.99	0.98545	0.983159	0.014657
4405.02	0.989557	0.987411	0.010498
4405.05	0.976749	0.974765	0.023526
4405.08	0.993965	0.992078	0.006053
4405.11	0.992775	0.991007	0.007251
4405.14	0.988453	0.986791	0.011614
4405.17	0.984772	0.983195	0.015346
4405.2	0.986094	0.984587	0.014004
4405.23	0.990435	0.988988	0.009611
4405.26	0.989923	0.988524	0.010128
4405.29	0.9805	0.979159	0.019693
4405.32	0.981771	0.980465	0.018397
4405.35	0.988635	0.987353	0.01143
4405.38	0.989879	0.988621	0.010173
4405.41	0.997985	0.996747	0.002017
4405.44	0.989593	0.988386	0.010461
4405.47	0.988947	0.98776	0.011114
4405.5	0.986802	0.985638	0.013286
4405.53	0.983405	0.982265	0.016734
4405.56	0.9843	0.983174	0.015825
4405.59	0.977998	0.976893	0.022247
4405.62	0.977137	0.976045	0.023129
4405.65	0.97865	0.977574	0.021581
4405.68	0.982438	0.981367	0.017718
4405.71	0.983797	0.982734	0.016336
4405.74	0.98186	0.98081	0.018306
4405.77	0.992012	0.990951	0.00802
4405.8	0.986892	0.985846	0.013195
4405.83	0.974907	0.973873	0.025413
4405.86	0.977118	0.976082	0.023148
4405.89	0.983045	0.982003	0.0171
4405.92	0.990421	0.989371	0.009625
4405.95	0.994822	0.993757	0.005192
4405.98	0.98555	0.984496	0.014555
4406.01	0.985145	0.984081	0.014966
4406.04	0.992558	0.991486	0.00747
4406.07	0.987582	0.986506	0.012496
4406.1	0.98635	0.985274	0.013744
4406.13	0.994082	0.992988	0.005936
4406.16	0.995574	0.994479	0.004436
4406.19	0.990427	0.989338	0.009619
4406.22	0.980389	0.979311	0.019806
4406.25	0.97751	0.976434	0.022747
4406.28	0.9765	0.975426	0.02378
4406.31	0.986822	0.985737	0.013265
4406.34	0.981912	0.980832	0.018254
4406.37	0.987345	0.986268	0.012736
4406.4	0.988307	0.987239	0.011762
4406.43	0.985177	0.984116	0.014934
4406.46	0.997305	0.996244	0.002699
4406.49	0.992134	0.991091	0.007897
4406.52	0.987375	0.986348	0.012706
4406.55	0.987587	0.986576	0.01249
4406.58	0.984323	0.983329	0.015801
4406.61	0.981462	0.980491	0.018712
4406.64	0.983421	0.982463	0.016718
4406.67	0.98021	0.979278	0.019988
4406.7	0.989017	0.98809	0.011044
4406.73	0.984482	0.983582	0.01564
4406.76	0.983784	0.982908	0.016349
4406.79	0.987688	0.986822	0.012389
4406.82	0.985406	0.984565	0.014702
4406.85	0.995535	0.994699	0.004475
4406.88	0.992117	0.991304	0.007914
4406.91	0.986086	0.985287	0.014012
4406.94	0.985067	0.984279	0.015045
4406.97	0.981868	0.981095	0.018299
4407	0.977938	0.977181	0.022309
4407.03	0.982816	0.982059	0.017333
4407.06	0.99828	0.997521	0.001722
4407.09	0.993262	0.992507	0.006761
4407.12	0.975526	0.974795	0.024778
4407.15	0.97625	0.975518	0.024036
4407.18	0.98214	0.981409	0.018022
4407.21	0.990432	0.989699	0.009614
4407.24	0.988273	0.987541	0.011797
4407.27	0.986002	0.985272	0.014097
4407.3	0.985736	0.985006	0.014367
4407.33	0.983119	0.982392	0.017025
4407.36	0.971595	0.970876	0.028816
4407.39	0.974211	0.973491	0.026127
4407.42	0.98263	0.981903	0.017523
4407.45	0.985902	0.985172	0.014198
4407.48	0.979822	0.979097	0.020385
4407.51	0.973222	0.972502	0.027143
4407.54	0.979537	0.978812	0.020675
4407.57	0.975053	0.974331	0.025264
4407.6	0.980638	0.979912	0.019552
4407.63	0.973581	0.97286	0.026774
4407.66	0.982035	0.981308	0.018128
4407.69	0.995449	0.994712	0.004561
4407.72	0.990433	0.9897	0.009613
4407.75	0.978553	0.977829	0.02168
4407.78	0.990779	0.990046	0.009264
4407.81	0.990735	0.990002	0.009308
4407.84	0.977941	0.977217	0.022306
4407.87	0.976759	0.976037	0.023515
4407.9	0.983914	0.983186	0.016217
4407.93	0.979233	0.978508	0.020986
4407.96	0.980933	0.980207	0.019251
4407.99	0.973556	0.972836	0.0268
4408.02	0.97731	0.976586	0.022952
4408.05	0.978738	0.978014	0.021491
4408.08	0.984655	0.983926	0.015464
4408.11	0.979616	0.978891	0.020595
4408.14	0.978224	0.977501	0.022016
4408.17	0.974818	0.974096	0.025505
4408.2	0.972734	0.972014	0.027644
4408.23	0.976141	0.975418	0.024148
4408.26	0.984283	0.983554	0.015842
4408.29	0.98461	0.983882	0.015509
4408.32	0.976567	0.975845	0.023712
4408.35	0.984981	0.984252	0.015133
4408.38	0.985716	0.984987	0.014387
4408.41	0.978267	0.977543	0.021972
4408.44	0.979163	0.978439	0.021057
4408.47	0.989307	0.988575	0.010751
4408.5	0.976246	0.975523	0.024041
4408.53	0.980529	0.979804	0.019663
4408.56	0.978125	0.977401	0.022118
4408.59	0.974731	0.97401	0.025593
4408.62	0.984936	0.984207	0.015179
4408.65	0.979985	0.97926	0.020218
4408.68	0.982525	0.981798	0.017629
4408.71	0.992581	0.991846	0.007447
4408.74	0.987679	0.986948	0.012397
4408.77	0.982914	0.982187	0.017234
4408.8	0.979336	0.978611	0.020881
4408.83	0.964188	0.963475	0.036469
4408.86	0.971747	0.971027	0.02866
4408.89	0.978464	0.97774	0.021771
4408.92	0.979508	0.978783	0.020705
4408.95	0.978044	0.97732	0.022201
4408.98	0.969695	0.968978	0.030773
4409.01	0.965042	0.964328	0.035583
4409.04	0.972029	0.971299	0.02837
4409.07	0.987347	0.986606	0.012734
4409.1	0.983447	0.98271	0.016691
4409.13	0.980685	0.97995	0.019504
4409.16	0.981618	0.980882	0.018553
4409.19	0.982848	0.98211	0.017301
4409.22	0.973895	0.973164	0.026452
4409.25	0.973085	0.972356	0.027283
4409.28	0.983459	0.982721	0.01668
4409.31	0.991274	0.990531	0.008764
4409.34	0.980592	0.979856	0.019599
4409.37	0.982488	0.981752	0.017667
4409.4	0.988227	0.987486	0.011842
4409.43	0.978942	0.978208	0.021283
4409.46	0.974463	0.973732	0.025868
4409.49	0.978633	0.977899	0.021598
4409.52	0.982778	0.982041	0.017372
4409.55	0.989097	0.988355	0.010963
4409.58	0.977144	0.976411	0.023121
4409.61	0.990048	0.989305	0.010002
4409.64	0.986162	0.985423	0.013934
4409.67	0.982302	0.981565	0.017857
4409.7	0.985606	0.984867	0.014499
4409.73	0.98245	0.981713	0.017706
4409.76	0.979652	0.978917	0.020558
4409.79	0.975991	0.975269	0.024301
4409.82	0.969266	0.968548	0.031217
4409.85	0.967617	0.966901	0.032919
4409.88	0.972033	0.971313	0.028366
4409.91	0.979722	0.978997	0.020487
4409.94	0.978999	0.978274	0.021225
4409.97	0.972589	0.971875	0.027794
4410	0.966157	0.965451	0.034429
4410.03	0.968917	0.96821	0.031576
4410.06	0.975061	0.97435	0.025255
4410.09	0.979291	0.978576	0.020926
4410.12	0.979384	0.978669	0.020832
4410.15	0.983367	0.982649	0.016773
4410.18	0.964651	0.963947	0.035989
4410.21	0.972363	0.971653	0.028026
4410.24	0.975704	0.974991	0.024596
4410.27	0.972425	0.971715	0.027962
4410.3	0.978396	0.977681	0.021841
4410.33	0.968992	0.968285	0.031499
4410.36	0.97378	0.973079	0.02657
4410.39	0.976144	0.975442	0.024145
4410.42	0.971064	0.970364	0.029363
4410.45	0.968946	0.968248	0.031546
4410.48	0.971879	0.971179	0.028524
4410.51	0.979268	0.978563	0.02095
4410.54	0.969558	0.96886	0.030915
4410.57	0.972268	0.971568	0.028124
4410.6	0.973101	0.9724	0.027267
4410.63	0.973564	0.972863	0.026792
4410.66	0.971521	0.970821	0.028892
4410.69	0.968416	0.967719	0.032093
4410.72	0.96183	0.961138	0.038917
4410.75	0.967528	0.966831	0.033011
4410.78	0.974817	0.974115	0.025505
4410.81	0.972935	0.972234	0.027438
4410.84	0.970114	0.969416	0.030342
4410.87	0.966059	0.965364	0.03453
4410.9	0.979532	0.978827	0.02068
4410.93	0.971799	0.9711	0.028606
4410.96	0.970769	0.97007	0.029667
4410.99	0.967146	0.96645	0.033406
4411.02	0.976385	0.975682	0.023899
4411.05	0.98703	0.986319	0.013055
4411.08	0.978508	0.977803	0.021727
4411.11	0.966999	0.966302	0.033558
4411.14	0.965425	0.96473	0.035187
4411.17	0.974737	0.974035	0.025588
4411.2	0.97968	0.978974	0.02053
4411.23	0.980531	0.979819	0.019661
4411.26	0.980615	0.979899	0.019575
4411.29	0.976376	0.975663	0.023908
4411.32	0.973408	0.972697	0.026952
4411.35	0.96443	0.963726	0.036218
4411.38	0.964671	0.963967	0.035968
4411.41	0.965208	0.964504	0.035411
4411.44	0.956824	0.956125	0.044136
4411.47	0.971576	0.970866	0.028836
4411.5	0.98012	0.979405	0.02008
4411.53	0.96859	0.967883	0.031914
4411.56	0.963722	0.963019	0.036952
4411.59	0.969454	0.968746	0.031023
4411.62	0.971348	0.970639	0.029071
4411.65	0.963236	0.962533	0.037457
4411.68	0.964106	0.963402	0.036554
4411.71	0.968011	0.967304	0.032512
4411.74	0.969683	0.968975	0.030787
4411.77	0.970552	0.969844	0.02989
4411.8	0.968375	0.967668	0.032136
4411.83	0.964261	0.963557	0.036393
4411.86	0.965846	0.965141	0.03475
4411.89	0.973698	0.972988	0.026654
4411.92	0.974395	0.973684	0.025938
4411.95	0.969159	0.968451	0.031327
4411.98	0.961887	0.961185	0.038858
4412.01	0.95173	0.951035	0.049474
4412.04	0.964145	0.963441	0.036513
4412.07	0.973686	0.972975	0.026666
4412.1	0.96829	0.967583	0.032224
4412.13	0.976671	0.975958	0.023605
4412.16	0.973224	0.972513	0.027141
4412.19	0.964014	0.963301	0.036649
4412.22	0.966129	0.965415	0.034457
4412.25	0.965901	0.965187	0.034693
4412.28	0.966327	0.965612	0.034253
4412.31	0.963287	0.962574	0.037404
4412.34	0.967511	0.966795	0.033028
4412.37	0.976187	0.975465	0.024101
4412.4	0.979757	0.979032	0.02045
4412.43	0.97378	0.97305	0.02657
4412.46	0.97074	0.970012	0.029696
4412.49	0.963989	0.963266	0.036676
4412.52	0.961739	0.961017	0.039013
4412.55	0.966998	0.966273	0.033559
4412.58	0.973478	0.972748	0.02688
4412.61	0.973445	0.972705	0.026914
4412.64	0.9708	0.970062	0.029635
4412.67	0.970658	0.96992	0.029781
4412.7	0.971799	0.97106	0.028607
4412.73	0.978941	0.978187	0.021284
4412.76	0.973646	0.972896	0.026708
4412.79	0.961372	0.960631	0.039394
4412.82	0.968218	0.967463	0.032298
4412.85	0.966615	0.965855	0.033955
4412.88	0.965294	0.964531	0.035323
4412.91	0.968996	0.968221	0.031495
4412.94	0.96895	0.968166	0.031542
4412.97	0.967512	0.966718	0.033028
4413	0.97007	0.969262	0.030387
4413.03	0.974544	0.973715	0.025786
4413.06	0.973582	0.972736	0.026773
4413.09	0.971	0.970143	0.029428
4413.12	0.964138	0.963264	0.036521
4413.15	0.973031	0.972126	0.027339
4413.18	0.978235	0.977293	0.022005
4413.21	0.971592	0.970624	0.02882
4413.24	0.962466	0.961467	0.038256
4413.27	0.965215	0.96417	0.035404
4413.3	0.96924	0.968142	0.031243
4413.33	0.964841	0.963703	0.035792
4413.36	0.96353	0.96233	0.037152
4413.39	0.965539	0.964282	0.035069
4413.42	0.962983	0.961665	0.037719
4413.45	0.959589	0.958211	0.041251
4413.48	0.963988	0.96254	0.036676
4413.51	0.969091	0.967571	0.031397
4413.54	0.975443	0.973857	0.024864
4413.57	0.976902	0.975255	0.023369
4413.6	0.96914	0.967454	0.031347
4413.63	0.972824	0.97108	0.027552
4413.66	0.963004	0.961236	0.037697
4413.69	0.954297	0.952513	0.046781
4413.72	0.964327	0.962493	0.036324
4413.75	0.97088	0.969	0.029553
4413.78	0.96796	0.966064	0.032564
4413.81	0.963329	0.961428	0.037361
4413.84	0.969874	0.967948	0.030589
4413.87	0.96532	0.963399	0.035296
4413.9	0.958655	0.956745	0.042224
4413.93	0.962137	0.960223	0.038598
4413.96	0.963945	0.962027	0.036721
4413.99	0.962397	0.960482	0.038328
4414.02	0.966785	0.964871	0.033779
4414.05	0.974254	0.972325	0.026084
4414.08	0.968993	0.967075	0.031498
4414.11	0.955679	0.953786	0.045334
4414.14	0.948035	0.946149	0.053363
4414.17	0.955328	0.953406	0.0457
4414.2	0.957624	0.955665	0.0433
4414.23	0.954881	0.952877	0.046168
4414.26	0.956049	0.953967	0.044946
4414.29	0.958698	0.956509	0.042179
4414.32	0.955597	0.953278	0.045419
4414.35	0.961205	0.958688	0.039568
4414.38	0.96961	0.96683	0.030861
4414.41	0.960119	0.957064	0.040698
4414.44	0.961139	0.957711	0.039637
4414.47	0.956429	0.95256	0.044548
4414.5	0.951991	0.947595	0.0492
4414.53	0.963783	0.958678	0.036889
4414.56	0.957143	0.951325	0.043802
4414.59	0.952878	0.946237	0.048268
4414.62	0.962746	0.955079	0.037966
4414.65	0.958632	0.949954	0.042248
4414.68	0.961144	0.951327	0.039631
4414.71	0.963835	0.95281	0.036835
4414.74	0.961352	0.949137	0.039415
4414.77	0.962591	0.949132	0.038127
4414.8	0.960544	0.94589	0.040256
4414.83	0.959976	0.944137	0.040847
4414.86	0.962228	0.945202	0.038504
4414.89	0.967216	0.94901	0.033333
4414.92	0.966678	0.947467	0.03389
4414.95	0.957498	0.937545	0.043431
4414.98	0.96011	0.939274	0.040707
4415.01	0.966504	0.944793	0.03407
4415.04	0.956767	0.93465	0.044196
4415.07	0.954503	0.931913	0.046565
4415.1	0.955383	0.932363	0.045643
4415.13	0.954215	0.930919	0.046867
4415.16	0.960465	0.936818	0.040338
4415.19	0.969814	0.945854	0.030651
4415.22	0.960375	0.936672	0.040431
4415.25	0.958485	0.934969	0.042402
4415.28	0.958318	0.935049	0.042575
4415.31	0.954685	0.931858	0.046374
4415.34	0.95568	0.933292	0.045332
4415.37	0.956462	0.934627	0.044515
4415.4	0.952613	0.931535	0.048546
4415.43	0.961769	0.941271	0.038981
4415.46	0.955292	0.935804	0.045739
4415.49	0.948186	0.929797	0.053204
4415.52	0.952276	0.934846	0.0489
4415.55	0.954446	0.938088	0.046625
4415.58	0.947033	0.93197	0.054421
4415.61	0.950828	0.936908	0.050422
4415.64	0.958012	0.945216	0.042895
4415.67	0.952461	0.940968	0.048706
4415.7	0.951904	0.941614	0.049291
4415.73	0.957606	0.948421	0.043319
4415.76	0.955838	0.947776	0.045167
4415.79	0.950959	0.943959	0.050285
4415.82	0.949906	0.943842	0.051393
4415.85	0.956433	0.951165	0.044545
4415.88	0.952668	0.948159	0.048489
4415.91	0.944695	0.940862	0.056893
4415.94	0.938592	0.935324	0.063374
4415.97	0.946956	0.94411	0.054503
4416	0.953071	0.950583	0.048065
4416.03	0.954913	0.952729	0.046135
4416.06	0.945384	0.943454	0.056164
4416.09	0.946429	0.944677	0.05506
4416.12	0.948629	0.946995	0.052737
4416.15	0.946964	0.945404	0.054494
4416.18	0.938559	0.937039	0.063409
4416.21	0.94088	0.93932	0.060939
4416.24	0.949178	0.947526	0.052159
4416.27	0.948116	0.946328	0.053279
4416.3	0.946153	0.944171	0.055351
4416.33	0.946868	0.94462	0.054596
4416.36	0.948779	0.946188	0.052579
4416.39	0.945362	0.942348	0.056187
4416.42	0.942419	0.938888	0.059305
4416.45	0.936409	0.93227	0.065703
4416.48	0.938393	0.933494	0.063586
4416.51	0.941225	0.935418	0.060573
4416.54	0.945151	0.938289	0.05641
4416.57	0.949686	0.941614	0.051623
4416.6	0.948549	0.939175	0.052821
4416.63	0.950544	0.93971	0.050721
4416.66	0.951729	0.939336	0.049475
4416.69	0.94448	0.930556	0.05712
4416.72	0.944702	0.929088	0.056886
4416.75	0.946447	0.929083	0.05504
4416.78	0.949928	0.930749	0.051369
4416.81	0.953541	0.93255	0.047573
4416.84	0.949677	0.927076	0.051633
4416.87	0.949276	0.925043	0.052056
4416.9	0.949827	0.924018	0.051475
4416.93	0.950685	0.923386	0.050573
4416.96	0.947545	0.918982	0.053881
4416.99	0.949427	0.919579	0.051897
4417.02	0.94747	0.916588	0.05396
4417.05	0.944813	0.913069	0.056768
4417.08	0.944059	0.911541	0.057567
4417.11	0.938544	0.905577	0.063426
4417.14	0.93257	0.899331	0.069811
4417.17	0.931254	0.897741	0.071223
4417.2	0.933858	0.900083	0.068431
4417.23	0.939811	0.905815	0.062077
4417.26	0.936837	0.903108	0.065246
4417.29	0.930457	0.897268	0.07208
4417.32	0.928797	0.896145	0.073865
4417.35	0.927261	0.895293	0.075521
4417.38	0.931328	0.900005	0.071144
4417.41	0.931549	0.901155	0.070906
4417.44	0.928009	0.898804	0.074714
4417.47	0.92545	0.897534	0.077476
4417.5	0.923523	0.897002	0.07956
4417.53	0.931415	0.906123	0.07105
4417.56	0.939754	0.915797	0.062137
4417.59	0.938094	0.915817	0.063905
4417.62	0.933005	0.91252	0.069345
4417.65	0.93222	0.913449	0.070186
4417.68	0.936285	0.919118	0.065835
4417.71	0.932548	0.917098	0.069834
4417.74	0.925877	0.912107	0.077014
4417.77	0.935726	0.923315	0.066433
4417.8	0.93925	0.92821	0.062674
4417.83	0.942989	0.933215	0.058701
4417.86	0.948352	0.939731	0.053029
4417.89	0.936651	0.929201	0.065444
4417.92	0.939951	0.933432	0.061928
4417.95	0.941423	0.935736	0.060363
4417.98	0.935983	0.931052	0.066158
4418.01	0.936542	0.932238	0.065561
4418.04	0.939595	0.935805	0.062307
4418.07	0.939126	0.935788	0.062806
4418.1	0.933209	0.930269	0.069126
4418.13	0.927453	0.924837	0.075314
4418.16	0.932464	0.930087	0.069925
4418.19	0.938365	0.936184	0.063616
4418.22	0.932659	0.930665	0.069715
4418.25	0.932104	0.930243	0.070311
4418.28	0.937542	0.935787	0.064493
4418.31	0.931921	0.930269	0.070507
4418.34	0.930902	0.929331	0.071601
4418.37	0.933921	0.932407	0.068363
4418.4	0.940996	0.940111	0.060816
4418.43	0.93481	0.933955	0.067412
4418.46	0.932316	0.931482	0.070083
4418.49	0.938435	0.937615	0.063541
4418.52	0.931573	0.930772	0.07088
4418.55	0.932187	0.931393	0.070222
4418.58	0.935345	0.934554	0.066839
4418.61	0.932121	0.931333	0.070292
4418.64	0.928922	0.928136	0.073731
4418.67	0.927934	0.927137	0.074794
4418.7	0.928685	0.927868	0.073986
4418.73	0.929237	0.92839	0.073392
4418.76	0.929479	0.928594	0.073131
4418.79	0.929545	0.928601	0.07306
4418.82	0.929909	0.92889	0.072668
4418.85	0.925433	0.924319	0.077494
4418.88	0.926271	0.925026	0.076588
4418.91	0.935234	0.933808	0.066959
4418.94	0.929099	0.92747	0.07354
4418.97	0.928538	0.926642	0.074143
4419	0.933556	0.931313	0.068755
4419.03	0.933429	0.930767	0.06889
4419.06	0.928844	0.925682	0.073814
4419.09	0.924257	0.920486	0.078765
4419.12	0.926726	0.922186	0.076097
4419.15	0.927274	0.921813	0.075507
4419.18	0.935239	0.92863	0.066953
4419.21	0.935984	0.928073	0.066157
4419.24	0.934253	0.924853	0.068008
4419.27	0.932921	0.921817	0.069435
4419.3	0.930927	0.917923	0.071574
4419.33	0.93079	0.91566	0.071722
4419.36	0.930659	0.913226	0.071862
4419.39	0.927896	0.90808	0.074835
4419.42	0.932518	0.910051	0.069866
4419.45	0.940149	0.914867	0.061717
4419.48	0.946472	0.918371	0.055014
4419.51	0.947391	0.916648	0.054043
4419.54	0.939722	0.906719	0.062171
4419.57	0.930977	0.895919	0.071521
4419.6	0.930863	0.893595	0.071643
4419.63	0.932628	0.893247	0.069748
4419.66	0.939743	0.898198	0.062149
4419.69	0.938919	0.895753	0.063026
4419.72	0.932857	0.888536	0.069503
4419.75	0.944655	0.89854	0.056935
4419.78	0.938851	0.892022	0.063098
4419.81	0.927408	0.88039	0.075361
4419.84	0.91473	0.867826	0.089126
4419.87	0.92094	0.873415	0.082361
4419.9	0.927524	0.87958	0.075237
4419.93	0.923276	0.8757	0.079827
4419.96	0.911292	0.864707	0.092892
4419.99	0.919768	0.873349	0.083634
4420.02	0.927435	0.881463	0.075333
4420.05	0.912061	0.867895	0.092048
4420.08	0.914739	0.871705	0.089117
4420.11	0.919187	0.877428	0.084266
4420.14	0.916178	0.876246	0.087544
4420.17	0.914204	0.876242	0.089701
4420.2	0.910833	0.875073	0.093395
4420.23	0.909819	0.876319	0.09451
4420.26	0.912106	0.880889	0.091999
4420.29	0.914749	0.885924	0.089106
4420.32	0.913312	0.887084	0.090678
4420.35	0.906296	0.882825	0.09839
4420.38	0.906658	0.885714	0.09799
4420.41	0.910971	0.892404	0.093244
4420.44	0.915298	0.89902	0.088506
4420.47	0.909731	0.895767	0.094606
4420.5	0.906966	0.895063	0.09765
4420.53	0.90439	0.894335	0.100494
4420.56	0.909289	0.900792	0.095093
4420.59	0.903119	0.896067	0.101901
4420.62	0.906779	0.900892	0.097857
4420.65	0.918661	0.913711	0.084838
4420.68	0.903808	0.899767	0.101139
4420.71	0.905161	0.901798	0.099642
4420.74	0.913893	0.91106	0.090042
4420.77	0.912158	0.90978	0.091942
4420.8	0.91108	0.909064	0.093124
4420.83	0.907732	0.906007	0.096806
4420.86	0.905822	0.904323	0.098913
4420.89	0.911762	0.910423	0.092377
4420.92	0.914877	0.913666	0.088966
4420.95	0.915948	0.914837	0.087795
4420.98	0.912596	0.91156	0.091462
4421.01	0.903789	0.902816	0.10116
4421.04	0.899498	0.898571	0.105918
4421.07	0.900609	0.899706	0.104684
4421.1	0.909615	0.908721	0.094734
4421.13	0.910312	0.909427	0.093968
4421.16	0.90182	0.900954	0.10334
4421.19	0.90273	0.901868	0.102332
4421.22	0.902879	0.902023	0.102167
4421.25	0.904095	0.903244	0.10082
4421.28	0.90828	0.90743	0.096203
4421.31	0.910634	0.90979	0.093614
4421.34	0.906034	0.905202	0.098678
4421.37	0.899776	0.89896	0.10561
4421.4	0.905451	0.904102	0.099322
4421.43	0.907481	0.906156	0.097082
4421.46	0.910563	0.909263	0.093692
4421.49	0.902282	0.901024	0.102828
4421.52	0.899892	0.898667	0.105481
4421.55	0.898032	0.896849	0.107549
4421.58	0.897342	0.896195	0.108318
4421.61	0.897051	0.895946	0.108643
4421.64	0.898135	0.897068	0.107435
4421.67	0.900164	0.899134	0.105179
4421.7	0.900292	0.899301	0.105036
4421.73	0.899976	0.899026	0.105387
4421.76	0.898666	0.89776	0.106844
4421.79	0.898934	0.898061	0.106545
4421.82	0.905276	0.904427	0.099516
4421.85	0.905768	0.904949	0.098972
4421.88	0.899231	0.898439	0.106216
4421.91	0.904196	0.90342	0.10071
4421.94	0.909686	0.908927	0.094655
4421.97	0.906028	0.905285	0.098685
4422	0.896158	0.895432	0.109639
4422.03	0.903695	0.902972	0.101263
4422.06	0.899686	0.898975	0.105709
4422.09	0.895954	0.895247	0.109866
4422.12	0.897077	0.896369	0.108613
4422.15	0.901878	0.901165	0.103277
4422.18	0.898343	0.897633	0.107204
4422.21	0.885702	0.885002	0.121375
4422.24	0.890915	0.890202	0.115506
4422.27	0.895797	0.895072	0.110041
4422.3	0.889223	0.888503	0.117407
4422.33	0.88951	0.88878	0.117085
4422.36	0.905373	0.904622	0.099408
4422.39	0.90528	0.904519	0.099511
4422.48	0.910035	0.909243	0.094272
4422.51	0.902809	0.902014	0.102245
4422.54	0.900056	0.899254	0.105299
4422.57	0.911674	0.910857	0.092473
4422.6	0.90606	0.905245	0.09865
4422.63	0.906518	0.905693	0.098145
4422.66	0.910336	0.909508	0.093941
4422.69	0.908073	0.907238	0.09643
4422.72	0.901929	0.901099	0.103219
4422.75	0.891803	0.890982	0.11451
4422.78	0.880096	0.879286	0.127725
4422.81	0.876399	0.875584	0.131933
4422.84	0.888497	0.887675	0.118224
4422.87	0.886577	0.885761	0.120388
4422.9	0.88161	0.880799	0.126006
4422.93	0.880772	0.879962	0.126956
4422.96	0.889815	0.889004	0.116742
4422.99	0.892149	0.891337	0.114122
4423.02	0.889416	0.888615	0.11719
4423.05	0.885981	0.885184	0.12106
4423.08	0.894972	0.894176	0.110963
4423.11	0.897054	0.896264	0.10864
4423.14	0.88953	0.888757	0.117062
4423.17	0.88447	0.883709	0.122767
4423.2	0.883624	0.882873	0.123724
4423.23	0.888449	0.887703	0.118278
4423.26	0.895736	0.894993	0.110109
4423.29	0.882188	0.881464	0.12535
4423.32	0.873111	0.872403	0.135693
4423.35	0.875141	0.874443	0.13337
4423.38	0.878792	0.878098	0.129207
4423.41	0.87993	0.879244	0.127913
4423.44	0.88097	0.880292	0.126731
4423.47	0.886285	0.885611	0.120717
4423.5	0.880769	0.8801	0.12696
4423.53	0.878503	0.877844	0.129536
4423.56	0.884543	0.883885	0.122684
4423.59	0.883347	0.882693	0.124037
4423.62	0.876889	0.87624	0.131375
4423.65	0.874648	0.874009	0.133934
4423.68	0.884635	0.883989	0.12258
4423.71	0.881055	0.880412	0.126635
4423.74	0.879643	0.879001	0.128239
4423.77	0.889385	0.888735	0.117225
4423.8	0.88305	0.882406	0.124373
4423.83	0.880503	0.879869	0.127262
4423.86	0.877939	0.877307	0.130178
4423.89	0.869402	0.868776	0.13995
4423.92	0.87225	0.871622	0.136679
4423.95	0.87549	0.87486	0.132971
4423.98	0.87174	0.871112	0.137264
4424.01	0.873792	0.873163	0.134912
4424.04	0.872344	0.871716	0.136572
4424.07	0.868924	0.868298	0.140499
4424.1	0.866251	0.865628	0.14358
4424.13	0.868267	0.867642	0.141256
4424.16	0.872476	0.871846	0.13642
4424.19	0.877534	0.876893	0.13064
4424.22	0.880357	0.879714	0.127428
4424.25	0.880708	0.880065	0.12703
4424.28	0.879504	0.878862	0.128397
4424.31	0.874102	0.873464	0.134559
4424.34	0.8703	0.869656	0.138918
4424.37	0.871287	0.870642	0.137784
4424.4	0.873029	0.872375	0.135786
4424.43	0.870932	0.870279	0.138191
4424.46	0.871243	0.870581	0.137834
4424.49	0.871736	0.871066	0.137269
4424.52	0.870462	0.86979	0.138731
4424.55	0.866071	0.865395	0.143788
4424.58	0.867006	0.866321	0.14271
4424.61	0.8745	0.873801	0.134103
4424.64	0.864053	0.863353	0.146121
4424.67	0.86538	0.86467	0.144587
4424.7	0.872178	0.871452	0.136761
4424.73	0.864561	0.86383	0.145533
4424.76	0.869721	0.868974	0.139583
4424.79	0.877711	0.876954	0.130438
4424.82	0.879591	0.878821	0.128298
4424.85	0.864575	0.863814	0.145517
4424.88	0.865228	0.864458	0.144762
4424.91	0.870825	0.870042	0.138314
4424.94	0.877939	0.877141	0.130179
4424.97	0.872259	0.871464	0.136668
4425	0.867147	0.866349	0.142547
4425.03	0.868987	0.868179	0.140427
4425.06	0.873727	0.872906	0.134987
4425.09	0.87241	0.871581	0.136496
4425.12	0.866786	0.865954	0.142963
4425.15	0.866652	0.865803	0.143117
4425.18	0.863827	0.862963	0.146383
4425.21	0.865879	0.864988	0.14401
4425.24	0.874202	0.873272	0.134443
4425.27	0.860742	0.859785	0.149961
4425.3	0.85355	0.852545	0.158351
4425.33	0.855766	0.854693	0.155758
4425.36	0.863381	0.862218	0.1469
4425.39	0.867809	0.866528	0.141784
4425.42	0.868442	0.867025	0.141054
4425.45	0.86814	0.866557	0.141402
4425.48	0.87036	0.868557	0.138848
4425.51	0.867535	0.865485	0.1421
4425.54	0.864257	0.861901	0.145885
4425.57	0.866573	0.86384	0.143209
4425.6	0.866718	0.86353	0.143042
4425.63	0.8622	0.858491	0.148268
4425.66	0.855088	0.850801	0.15655
4425.69	0.861275	0.856247	0.149342
4425.72	0.86452	0.858675	0.145581
4425.75	0.864003	0.857278	0.146178
4425.78	0.860176	0.852533	0.150619
4425.81	0.86838	0.859653	0.141126
4425.84	0.874113	0.86428	0.134545
4425.87	0.871972	0.861099	0.136998
4425.9	0.866488	0.854644	0.143307
4425.93	0.865295	0.852453	0.144685
4425.96	0.869741	0.855858	0.13956
4425.99	0.872248	0.857406	0.136682
4426.02	0.863846	0.848299	0.146361
4426.05	0.862544	0.846255	0.147869
4426.08	0.871342	0.854193	0.137721
4426.11	0.856589	0.839125	0.154797
4426.14	0.8617	0.843618	0.148848
4426.17	0.870299	0.851604	0.138918
4426.2	0.864891	0.845968	0.145152
4426.23	0.86365	0.844499	0.146588
4426.26	0.863149	0.843847	0.147168
4426.29	0.862935	0.843563	0.147416
4426.32	0.866081	0.84665	0.143777
4426.35	0.86925	0.849846	0.140124
4426.38	0.868199	0.849012	0.141335
4426.41	0.856483	0.837832	0.154921
4426.44	0.865906	0.847417	0.143979
4426.47	0.86761	0.849538	0.142012
4426.5	0.855383	0.83809	0.156206
4426.53	0.848803	0.832248	0.163928
4426.56	0.850614	0.8347	0.161797
4426.59	0.857164	0.84189	0.154126
4426.62	0.858515	0.844036	0.152551
4426.65	0.856034	0.842469	0.155445
4426.68	0.861859	0.849121	0.148664
4426.74	0.864795	0.853925	0.145263
4426.77	0.859022	0.849159	0.151961
4426.8	0.855132	0.8462	0.156499
4426.83	0.850652	0.842593	0.161752
4426.86	0.846938	0.839647	0.166128
4426.89	0.85039	0.84371	0.16206
4426.92	0.85794	0.851729	0.153221
4426.95	0.859963	0.854155	0.150866
4426.98	0.862132	0.856605	0.148347
4427.01	0.860836	0.855502	0.149851
4427.04	0.853724	0.848527	0.158147
4427.07	0.854406	0.849207	0.157349
4427.1	0.856404	0.851132	0.155013
4427.13	0.856823	0.851433	0.154524
4427.16	0.859324	0.853761	0.15161
4427.19	0.852933	0.847226	0.159074
4427.22	0.850575	0.844683	0.161843
4427.25	0.859755	0.853579	0.151108
4427.28	0.850823	0.844492	0.161551
4427.31	0.853017	0.846442	0.158976
4427.34	0.863472	0.856595	0.146794
4427.37	0.861366	0.854284	0.149236
4427.4	0.852714	0.845479	0.159331
4427.43	0.850269	0.842838	0.162203
4427.46	0.859974	0.852234	0.150853
4427.49	0.857738	0.849789	0.153457
4427.52	0.85539	0.847222	0.156197
4427.55	0.853611	0.845204	0.15828
4427.58	0.849524	0.840892	0.163079
4427.61	0.852102	0.843146	0.160049
4427.64	0.853899	0.844595	0.157942
4427.67	0.851647	0.842016	0.160584
4427.7	0.853713	0.843684	0.15816
4427.73	0.853737	0.843302	0.158132
4427.76	0.85522	0.844348	0.156396
4427.79	0.863829	0.852424	0.146381
4427.82	0.859837	0.848063	0.151012
4427.85	0.856833	0.844691	0.154512
4427.88	0.859417	0.84686	0.151501
4427.91	0.858359	0.845477	0.152733
4427.94	0.857982	0.844802	0.153172
4427.97	0.857139	0.843713	0.154156
4428	0.853308	0.839731	0.158634
4428.03	0.853788	0.840032	0.158073
4428.06	0.860939	0.846947	0.149731
4428.09	0.871485	0.85723	0.137556
4428.12	0.863463	0.849283	0.146805
4428.21	0.870734	0.856458	0.138419
4428.24	0.85503	0.841081	0.156619
4428.27	0.858027	0.84414	0.15312
4428.3	0.866032	0.852152	0.143834
4428.33	0.862206	0.848573	0.148261
4428.36	0.855475	0.842165	0.156098
4428.39	0.854855	0.841819	0.156824
4428.42	0.866225	0.853332	0.14361
4428.45	0.858341	0.845923	0.152754
4428.48	0.854663	0.842699	0.157048
4428.51	0.857389	0.845843	0.153863
4428.54	0.855407	0.844387	0.156178
4428.57	0.853709	0.843261	0.158165
4428.6	0.851084	0.841257	0.161245
4428.63	0.847696	0.838534	0.165233
4428.66	0.854772	0.84619	0.156921
4428.69	0.856245	0.848333	0.155199
4428.72	0.853246	0.846061	0.158708
4428.75	0.855505	0.848997	0.156063
4428.78	0.861007	0.855152	0.149653
4428.81	0.862163	0.856965	0.148311
4428.84	0.856387	0.851851	0.155033
4428.87	0.859348	0.855372	0.151581
4428.9	0.857614	0.854173	0.153601
4428.93	0.853594	0.850633	0.1583
4428.96	0.854558	0.851995	0.157171
4428.99	0.857447	0.855223	0.153796
4429.02	0.85249	0.850573	0.159594
4429.05	0.840372	0.838728	0.17391
4429.08	0.848278	0.846821	0.164546
4429.11	0.849316	0.848025	0.163324
4429.14	0.845426	0.844278	0.167915
4429.17	0.843259	0.842225	0.170482
4429.2	0.84616	0.845209	0.167047
4429.23	0.849161	0.848278	0.163507
4429.26	0.849588	0.848762	0.163003
4429.29	0.845336	0.844552	0.168021
4429.32	0.842339	0.841586	0.171573
4429.35	0.842937	0.842204	0.170863
4429.38	0.848404	0.847674	0.164398
4429.41	0.851882	0.851158	0.160308
4429.44	0.853985	0.853251	0.157842
4429.47	0.85445	0.853698	0.157297
4429.5	0.85232	0.851548	0.159793
4429.53	0.854	0.85319	0.157825
4429.56	0.854328	0.853479	0.15744
4429.59	0.849725	0.848819	0.162843
4429.62	0.844977	0.844	0.168446
4429.65	0.84722	0.846154	0.165795
4429.68	0.851899	0.850709	0.160287
4429.71	0.846556	0.845232	0.166579
4429.74	0.850642	0.849141	0.161764
4429.77	0.853187	0.851478	0.158777
4429.8	0.848032	0.846769	0.164837
4429.83	0.842941	0.84161	0.170858
4429.86	0.845844	0.844312	0.16742
4429.89	0.854217	0.852438	0.15757
4429.92	0.862215	0.860161	0.148251
4429.95	0.855709	0.853393	0.155825
4429.98	0.850315	0.84771	0.162149
4430.01	0.852226	0.849303	0.159903
4430.04	0.857282	0.854015	0.153988
4430.07	0.861289	0.85768	0.149325
4430.1	0.861018	0.857078	0.14964
4430.13	0.853853	0.849629	0.157996
4430.16	0.843083	0.838609	0.170689
4430.19	0.847125	0.842334	0.165907
4430.22	0.861957	0.856795	0.148549
4430.25	0.859261	0.853842	0.151682
4430.28	0.853021	0.84738	0.158971
4430.31	0.849876	0.844001	0.162665
4430.34	0.853991	0.847836	0.157835
4430.37	0.856282	0.849855	0.155155
4430.4	0.858127	0.851423	0.153003
4430.43	0.858181	0.851199	0.15294
4430.46	0.853174	0.845932	0.158791
4430.49	0.860155	0.85252	0.150643
4430.52	0.864028	0.855976	0.14615
4430.55	0.857951	0.849515	0.153208
4430.58	0.856613	0.847684	0.154769
4430.61	0.855199	0.845695	0.156421
4430.64	0.855371	0.845179	0.15622
4430.67	0.860201	0.849159	0.150589
4430.7	0.866139	0.854113	0.14371
4430.73	0.869023	0.855937	0.140386
4430.76	0.868273	0.854081	0.141249
4430.79	0.869295	0.853883	0.140073
4430.82	0.866474	0.849847	0.143323
4430.85	0.865385	0.84748	0.144581
4430.88	0.871034	0.851691	0.138074
4430.91	0.863946	0.843465	0.146245
4430.94	0.862569	0.840867	0.14784
4430.97	0.867222	0.844201	0.142461
4431	0.86497	0.840885	0.145061
4431.03	0.861024	0.836009	0.149632
4431.06	0.862867	0.836846	0.147494
4431.09	0.87312	0.845928	0.135682
4431.12	0.870549	0.842673	0.138631
4431.15	0.862917	0.834631	0.147436
4431.18	0.856894	0.828258	0.154441
4431.21	0.86141	0.832189	0.149185
4431.24	0.860635	0.831114	0.150085
4431.27	0.863272	0.833448	0.147026
4431.3	0.869989	0.839838	0.139275
4431.33	0.862909	0.833027	0.147446
4431.36	0.861367	0.831684	0.149234
4431.39	0.863844	0.834348	0.146363
4431.42	0.865628	0.836463	0.1443
4431.45	0.860842	0.832356	0.149844
4431.48	0.86217	0.834276	0.148303
4431.51	0.86758	0.840276	0.142048
4431.54	0.857432	0.831323	0.153813
4431.57	0.858284	0.833146	0.15282
4431.6	0.86215	0.838013	0.148326
4431.63	0.861631	0.838727	0.148928
4431.66	0.860828	0.839259	0.14986
4431.69	0.864566	0.844308	0.145528
4431.72	0.867868	0.849004	0.141715
4431.75	0.858949	0.841781	0.152046
4431.78	0.861914	0.846209	0.1486
4431.81	0.867571	0.853278	0.142058
4431.84	0.870026	0.857169	0.139232
4431.87	0.867364	0.855948	0.142296
4431.9	0.863355	0.853291	0.14693
4431.93	0.860195	0.851351	0.150596
4431.96	0.860227	0.852443	0.150559
4431.99	0.873565	0.866608	0.135173
4432.02	0.873987	0.867845	0.13469
4432.05	0.861848	0.856485	0.148677
4432.08	0.870014	0.865196	0.139246
4432.11	0.865398	0.861102	0.144566
4432.14	0.861817	0.857958	0.148713
4432.17	0.870443	0.8669	0.138753
4432.2	0.865218	0.861991	0.144774
4432.23	0.865668	0.862693	0.144254
4432.26	0.870268	0.867496	0.138954
4432.29	0.86767	0.865094	0.141944
4432.32	0.863323	0.860928	0.146967
4432.35	0.861655	0.859415	0.1489
4432.38	0.86501	0.862904	0.145014
4432.41	0.872683	0.870688	0.136183
4432.44	0.873734	0.871864	0.134979
4432.47	0.869047	0.867309	0.140358
4432.5	0.862168	0.860564	0.148306
4432.53	0.862682	0.861193	0.14771
4432.56	0.866096	0.864717	0.143759
4432.59	0.868064	0.866794	0.14149
4432.62	0.860243	0.859088	0.15054
4432.65	0.858845	0.857794	0.152167
4432.68	0.860295	0.859336	0.15048
4432.71	0.860814	0.85994	0.149877
4432.74	0.859969	0.85917	0.150859
4432.77	0.864487	0.863752	0.145619
4432.8	0.866921	0.866242	0.142808
4432.83	0.850892	0.850277	0.16147
4432.86	0.858126	0.857548	0.153004
4432.89	0.864109	0.863566	0.146056
4432.92	0.859769	0.859256	0.151092
4432.95	0.864899	0.86441	0.145143
4432.98	0.869234	0.868761	0.140143
4433.01	0.869033	0.868574	0.140374
4433.04	0.862118	0.861673	0.148364
4433.07	0.864902	0.864466	0.145139
4433.1	0.868084	0.867649	0.141467
4433.13	0.868698	0.868266	0.14076
4433.16	0.866923	0.866486	0.142806
4433.19	0.862765	0.862322	0.147613
4433.22	0.861544	0.861089	0.14903
4433.25	0.866631	0.866157	0.143142
4433.28	0.875631	0.875129	0.132811
4433.31	0.872081	0.871549	0.136873
4433.34	0.865449	0.86488	0.144506
4433.37	0.875307	0.874678	0.133181
4433.4	0.876125	0.875428	0.132247
4433.43	0.876666	0.875886	0.13163
4433.46	0.878921	0.878034	0.12906
4433.49	0.876047	0.875039	0.132335
4433.52	0.873127	0.87197	0.135674
4433.55	0.874088	0.872744	0.134574
4433.58	0.881113	0.879537	0.126569
4433.61	0.879248	0.877417	0.128688
4433.64	0.879375	0.877243	0.128544
4433.67	0.881532	0.87905	0.126094
4433.7	0.879966	0.8771	0.127872
4433.73	0.877132	0.87385	0.131098
4433.76	0.87919	0.875438	0.128754
4433.79	0.886847	0.882571	0.120083
4433.82	0.884384	0.879612	0.122864
4433.85	0.883807	0.878526	0.123516
4433.88	0.885482	0.879677	0.121624
4433.91	0.887952	0.88163	0.118837
4433.94	0.891901	0.885066	0.1144
4433.97	0.896496	0.889171	0.109262
4434	0.899889	0.892108	0.105484
4434.03	0.897761	0.889611	0.107851
4434.06	0.897941	0.889437	0.107651
4434.09	0.898774	0.889955	0.106724
4434.12	0.899293	0.890206	0.106146
4434.15	0.904474	0.895112	0.100402
4434.18	0.902648	0.893126	0.102422
4434.21	0.89913	0.889512	0.106327
4434.24	0.905557	0.895779	0.099205
4434.27	0.912539	0.902642	0.091525
4434.3	0.911057	0.901179	0.09315
4434.33	0.902193	0.892459	0.102926
4434.36	0.904833	0.895165	0.100004
4434.39	0.903109	0.893593	0.101912
4434.42	0.901996	0.892677	0.103146
4434.45	0.906345	0.897205	0.098335
4434.48	0.906775	0.897905	0.09786
4434.51	0.911055	0.902458	0.093152
4434.54	0.914934	0.906658	0.088903
4434.57	0.906916	0.899107	0.097705
4434.6	0.909268	0.901873	0.095115
4434.63	0.907608	0.900689	0.096943
4434.66	0.898981	0.892616	0.106493
4434.69	0.906566	0.900656	0.098091
4434.72	0.90514	0.899764	0.099666
4434.75	0.900283	0.895458	0.105046
4434.78	0.900773	0.896462	0.104502
4434.81	0.899709	0.895898	0.105684
4434.84	0.904439	0.901082	0.10044
4434.87	0.909942	0.907006	0.094374
4434.9	0.899987	0.897476	0.105374
4434.93	0.892553	0.890412	0.113669
4434.96	0.890022	0.888184	0.11651
4434.99	0.893447	0.891861	0.112669
4435.02	0.90292	0.90154	0.102122
4435.05	0.89923	0.898036	0.106216
4435.08	0.893577	0.89254	0.112523
4435.11	0.902743	0.901817	0.102318
4435.14	0.900599	0.899771	0.104696
4435.17	0.900286	0.899536	0.105042
4435.2	0.9027	0.902009	0.102365
4435.23	0.898519	0.897874	0.107007
4435.26	0.897269	0.896655	0.1084
4435.29	0.898422	0.897829	0.107115
4435.32	0.900102	0.899525	0.105247
4435.35	0.894198	0.893629	0.111829
4435.38	0.891514	0.890952	0.114834
4435.41	0.894055	0.893486	0.111988
4435.44	0.901464	0.900891	0.103735
4435.47	0.895218	0.894643	0.110688
4435.5	0.895074	0.894493	0.110849
4435.53	0.903161	0.902565	0.101855
4435.56	0.902651	0.90205	0.102419
4435.59	0.901053	0.900442	0.104191
4435.62	0.900276	0.89966	0.105054
4435.65	0.901237	0.900615	0.103987
4435.68	0.901547	0.900914	0.103644
4435.71	0.90111	0.900472	0.104128
4435.74	0.899288	0.898646	0.106152
4435.77	0.89529	0.894646	0.110607
4435.8	0.899026	0.898151	0.106443
4435.83	0.90069	0.899591	0.104594
4435.86	0.898641	0.897534	0.106872
4435.89	0.901619	0.900492	0.103563
4435.92	0.907734	0.906583	0.096803
4435.95	0.911299	0.910124	0.092884
4435.98	0.908728	0.907533	0.09571
4436.01	0.910601	0.909373	0.09365
4436.04	0.908098	0.906843	0.096403
4436.07	0.903566	0.902273	0.101407
4436.1	0.903442	0.902098	0.101544
4436.13	0.90931	0.907897	0.095069
4436.16	0.909411	0.907929	0.094958
4436.19	0.902196	0.90064	0.102923
4436.22	0.899691	0.898049	0.105703
4436.25	0.911008	0.909249	0.093203
4436.28	0.915751	0.91387	0.088011
4436.31	0.899014	0.897841	0.106456
4436.34	0.899916	0.898674	0.105454
4436.37	0.904975	0.903658	0.099848
4436.4	0.910366	0.90897	0.093908
4436.43	0.913466	0.912	0.090509
4436.46	0.909344	0.90782	0.095032
4436.49	0.90225	0.900678	0.102863
4436.52	0.896493	0.894871	0.109265
4436.55	0.89906	0.897379	0.106406
4436.58	0.908327	0.906574	0.096151
4436.61	0.912828	0.911012	0.091208
4436.64	0.905033	0.903179	0.099784
4436.67	0.906341	0.904424	0.09834
4436.7	0.906588	0.904613	0.098067
4436.73	0.904206	0.902169	0.100698
4436.76	0.899742	0.897638	0.105648
4436.79	0.903952	0.901747	0.100979
4436.82	0.907173	0.904849	0.097422
4436.85	0.905598	0.903145	0.099159
4436.88	0.900625	0.89802	0.104666
4436.91	0.901679	0.898864	0.103497
4436.94	0.902079	0.899005	0.103053
4436.97	0.8973	0.893929	0.108365
4437	0.90147	0.897698	0.103728
4437.03	0.903527	0.899271	0.101449
4437.06	0.902513	0.897688	0.102572
4437.09	0.900374	0.894881	0.104945
4437.12	0.903539	0.897218	0.101436
4437.15	0.90449	0.897214	0.100385
4437.18	0.903147	0.894794	0.10187
4437.21	0.910318	0.90065	0.093961
4437.24	0.900141	0.889204	0.105204
4437.27	0.895731	0.88334	0.110115
4437.3	0.91261	0.898319	0.091447
4437.33	0.920654	0.904441	0.082671
4437.36	0.924084	0.905916	0.078952
4437.39	0.92282	0.902721	0.080322
4437.42	0.916627	0.894685	0.087054
4437.45	0.909254	0.885522	0.095131
4437.48	0.90808	0.882436	0.096423
4437.51	0.912806	0.885137	0.091232
4437.54	0.91416	0.884635	0.08975
4437.57	0.914728	0.883478	0.089128
4437.6	0.911091	0.878392	0.093112
4437.63	0.903436	0.869594	0.10155
4437.66	0.909099	0.873774	0.095301
4437.69	0.90967	0.873224	0.094673
4437.72	0.907244	0.869969	0.097344
4437.75	0.908084	0.870026	0.096418
4437.78	0.905411	0.866905	0.099366
4437.81	0.905014	0.866149	0.099805
4437.84	0.907284	0.868134	0.097299
4437.87	0.908792	0.869573	0.095639
4437.9	0.903346	0.864548	0.101649
4437.93	0.903446	0.865017	0.101539
4437.96	0.912108	0.873878	0.091996
4437.99	0.901587	0.864536	0.103599
4438.02	0.900334	0.864253	0.10499
4438.05	0.905355	0.870179	0.099428
4438.08	0.909248	0.875195	0.095138
4438.11	0.914117	0.881326	0.089797
4438.14	0.912802	0.881649	0.091237
4438.17	0.908349	0.879062	0.096126
4438.2	0.911404	0.883848	0.092769
4438.23	0.911339	0.88571	0.09284
4438.26	0.909239	0.885645	0.095147
4438.29	0.908217	0.886659	0.096272
4438.32	0.920033	0.900234	0.083346
4438.35	0.917213	0.899478	0.086416
4438.38	0.912449	0.896745	0.091623
4438.41	0.918701	0.904754	0.084794
4438.44	0.915138	0.902992	0.088681
4438.47	0.91318	0.902684	0.090822
4438.5	0.914574	0.90554	0.089297
4438.53	0.91798	0.910251	0.085579
4438.56	0.92236	0.915786	0.08082
4438.59	0.923757	0.918218	0.079306
4438.62	0.923503	0.918867	0.079582
4438.65	0.933316	0.929408	0.069012
4438.68	0.922996	0.919778	0.080131
4438.71	0.916517	0.913858	0.087175
4438.74	0.929686	0.927441	0.072908
4438.77	0.925425	0.923557	0.077502
4438.8	0.921526	0.919964	0.081724
4438.83	0.922398	0.921074	0.080779
4438.86	0.929652	0.928511	0.072945
4438.89	0.92765	0.926664	0.075101
4438.92	0.926029	0.925168	0.07685
4438.95	0.927494	0.926726	0.075269
4438.98	0.930584	0.929884	0.071943
4439.01	0.927867	0.927225	0.074866
4439.04	0.92582	0.92522	0.077076
4439.07	0.927885	0.927311	0.074847
4439.1	0.929232	0.928675	0.073397
4439.13	0.930896	0.930355	0.071607
4439.16	0.932534	0.931997	0.069849
4439.19	0.933523	0.932986	0.068789
4439.22	0.931008	0.930472	0.071487
4439.25	0.930293	0.929752	0.072255
4439.28	0.933791	0.933236	0.068503
4439.31	0.943732	0.942779	0.057913
4439.34	0.942237	0.941259	0.059498
4439.37	0.937111	0.936116	0.064953
4439.4	0.933219	0.932197	0.069115
4439.43	0.933873	0.93281	0.068415
4439.46	0.937972	0.936864	0.064035
4439.49	0.939536	0.938385	0.062369
4439.52	0.934704	0.933509	0.067525
4439.55	0.931256	0.930015	0.071221
4439.58	0.933643	0.932335	0.068662
4439.61	0.936466	0.935092	0.065642
4439.64	0.931136	0.929708	0.07135
4439.67	0.930004	0.928516	0.072566
4439.7	0.929563	0.928014	0.07304
4439.73	0.930506	0.928893	0.072027
4439.76	0.937723	0.936035	0.064301
4439.79	0.936676	0.934927	0.065418
4439.82	0.934697	0.932899	0.067533
4439.85	0.93591	0.934056	0.066236
4439.88	0.936763	0.934863	0.065325
4439.91	0.932989	0.931054	0.069362
4439.94	0.930133	0.928166	0.072427
4439.97	0.933606	0.931601	0.0687
4440	0.930574	0.928543	0.071954
4440.03	0.933698	0.931639	0.068603
4440.06	0.940394	0.938307	0.061456
4440.09	0.940969	0.93887	0.060845
4440.12	0.933911	0.931829	0.068374
4440.15	0.928044	0.925974	0.074676
4440.18	0.926818	0.92477	0.075998
4440.21	0.92828	0.926242	0.074422
4440.24	0.928047	0.926031	0.074673
4440.27	0.929904	0.927915	0.072674
4440.3	0.934867	0.932899	0.067351
4440.33	0.930089	0.928171	0.072475
4440.36	0.929289	0.927415	0.073335
4440.39	0.92945	0.927628	0.073162
4440.42	0.925025	0.923264	0.077935
4440.45	0.929152	0.927436	0.073483
4440.48	0.928988	0.927334	0.07366
4440.51	0.92601	0.924423	0.076871
4440.54	0.931148	0.929624	0.071337
4440.57	0.927807	0.92635	0.074932
4440.6	0.928312	0.926926	0.074387
4440.63	0.934259	0.932926	0.068002
4440.66	0.927053	0.925802	0.075744
4440.69	0.928017	0.926826	0.074705
4440.72	0.929389	0.928249	0.073228
4440.75	0.924903	0.923825	0.078067
4440.78	0.927213	0.926181	0.075572
4440.81	0.929661	0.928669	0.072935
4440.84	0.929431	0.928483	0.073183
4440.87	0.924616	0.923708	0.078377
4440.9	0.925101	0.924223	0.077853
4440.93	0.926361	0.925513	0.076491
4440.96	0.928336	0.927518	0.074361
4440.99	0.934283	0.93348	0.067976
4441.02	0.932907	0.932119	0.06945
4441.05	0.928188	0.927417	0.074521
4441.08	0.924809	0.92406	0.078168
4441.11	0.932878	0.932127	0.069481
4441.14	0.928677	0.927934	0.073994
4441.17	0.921865	0.921127	0.081357
4441.2	0.922356	0.921619	0.080823
4441.23	0.924674	0.923925	0.078314
4441.26	0.924534	0.923775	0.078465
4441.29	0.92537	0.924593	0.077562
4441.32	0.932925	0.932115	0.069431
4441.35	0.934767	0.933925	0.067458
4441.38	0.931278	0.930398	0.071198
4441.41	0.92795	0.927016	0.074777
4441.44	0.937954	0.936946	0.064054
4441.47	0.934193	0.933105	0.068072
4441.5	0.92943	0.928247	0.073183
4441.53	0.930761	0.929452	0.071753
4441.56	0.936332	0.934868	0.065785
4441.59	0.934728	0.933084	0.067499
4441.62	0.936096	0.93424	0.066038
4441.65	0.947145	0.945015	0.054303
4441.68	0.939046	0.936649	0.062891
4441.71	0.936841	0.934127	0.065241
4441.74	0.939351	0.936275	0.062566
4441.77	0.938666	0.935205	0.063295
4441.8	0.940391	0.936507	0.06146
4441.83	0.941353	0.937034	0.060437
4441.86	0.94192	0.937149	0.059835
4441.89	0.945332	0.940084	0.056219
4441.92	0.945586	0.939885	0.05595
4441.95	0.945177	0.939044	0.056383
4441.98	0.946076	0.939511	0.055432
4442.01	0.951017	0.944017	0.050224
4442.04	0.94468	0.937359	0.056909
4442.07	0.937868	0.930265	0.064146
4442.1	0.940335	0.932413	0.061519
4442.13	0.948099	0.939835	0.053297
4442.16	0.949926	0.941414	0.051371
4442.19	0.947525	0.938832	0.053902
4442.22	0.946346	0.937496	0.055147
4442.25	0.955064	0.946005	0.045977
4442.28	0.95283	0.943702	0.048319
4442.31	0.944662	0.935557	0.056928
4442.34	0.954068	0.944852	0.04702
4442.37	0.950422	0.941255	0.05085
4442.4	0.946554	0.937464	0.054927
4442.43	0.947061	0.938051	0.054392
4442.46	0.945229	0.936353	0.056328
4442.49	0.952991	0.944196	0.04815
4442.52	0.956698	0.94806	0.044268
4442.55	0.949159	0.940811	0.052179
4442.58	0.953709	0.94557	0.047397
4442.61	0.953317	0.945468	0.047808
4442.64	0.948889	0.941411	0.052463
4442.67	0.944411	0.937283	0.057194
4442.7	0.942689	0.935899	0.059019
4442.73	0.943066	0.936619	0.058619
4442.76	0.947726	0.941595	0.05369
4442.79	0.960317	0.954466	0.040492
4442.82	0.954047	0.948585	0.047042
4442.85	0.949907	0.944807	0.051391
4442.88	0.952887	0.94809	0.048259
4442.91	0.95212	0.947625	0.049065
4442.94	0.955483	0.951246	0.045538
4442.97	0.958365	0.95436	0.042527
4443	0.958091	0.954306	0.042813
4443.03	0.956631	0.953043	0.044338
4443.06	0.95804	0.954609	0.042865
4443.09	0.957348	0.954059	0.043588
4443.12	0.950791	0.947647	0.050461
4443.15	0.950606	0.947569	0.050656
4443.18	0.951904	0.948953	0.049291
4443.21	0.953343	0.950471	0.04778
4443.24	0.954285	0.951492	0.046792
4443.27	0.956963	0.95423	0.043991
4443.3	0.956985	0.954321	0.043967
4443.33	0.956239	0.953651	0.044747
4443.36	0.962108	0.959568	0.038629
4443.39	0.952686	0.950244	0.04847
4443.42	0.948851	0.946491	0.052503
4443.45	0.955101	0.952794	0.045938
4443.48	0.949835	0.947616	0.051467
4443.51	0.9499	0.947756	0.051399
4443.54	0.95274	0.950663	0.048413
4443.57	0.955378	0.953376	0.045648
4443.6	0.955841	0.953914	0.045164
4443.63	0.957817	0.955963	0.043099
4443.66	0.958883	0.957105	0.041987
4443.69	0.956361	0.954671	0.04462
4443.72	0.954715	0.953106	0.046342
4443.75	0.956326	0.954792	0.044657
4443.78	0.957177	0.955717	0.043767
4443.81	0.950379	0.949005	0.050894
4443.84	0.953814	0.952504	0.047287
4443.87	0.955707	0.954467	0.045304
4443.9	0.953847	0.952674	0.047252
4443.93	0.952868	0.95175	0.048279
4443.96	0.957116	0.956045	0.043831
4443.99	0.958532	0.957501	0.042352
4444.02	0.953732	0.952748	0.047373
4444.05	0.946417	0.945481	0.055072
4444.08	0.946885	0.945971	0.054578
4444.11	0.951189	0.950303	0.050043
4444.14	0.954934	0.954066	0.046113
4444.17	0.95493	0.954085	0.046117
4444.2	0.956022	0.95519	0.044974
4444.23	0.956396	0.955583	0.044583
4444.26	0.953383	0.952582	0.047739
4444.29	0.946694	0.945908	0.054779
4444.32	0.949736	0.948959	0.051571
4444.35	0.958071	0.9573	0.042833
4444.38	0.959076	0.958309	0.041785
4444.41	0.947492	0.946744	0.053936
4444.44	0.943041	0.942306	0.058645
4444.47	0.950119	0.949378	0.051168
4444.5	0.961357	0.960617	0.039409
4444.53	0.963418	0.962676	0.037268
4444.56	0.959825	0.959096	0.041004
4444.59	0.955106	0.95438	0.045933
4444.62	0.957481	0.956753	0.043449
4444.65	0.959929	0.959199	0.040896
4444.68	0.965654	0.96493	0.03495
4444.71	0.973201	0.972471	0.027164
4444.74	0.956035	0.955317	0.044961
4444.77	0.95963	0.95891	0.041207
4444.8	0.966102	0.965377	0.034486
4444.83	0.953081	0.952366	0.048055
4444.86	0.956821	0.956104	0.044139
4444.89	0.959486	0.958767	0.041357
4444.92	0.957861	0.957143	0.043052
4444.95	0.952865	0.95215	0.048282
4444.98	0.951083	0.95037	0.050154
4445.01	0.953277	0.952562	0.04785
4445.04	0.958902	0.958182	0.041967
4445.07	0.966339	0.965614	0.034241
4445.1	0.95767	0.956952	0.043252
4445.13	0.955429	0.954712	0.045595
4445.16	0.963434	0.962711	0.037252
4445.19	0.958728	0.958009	0.042148
4445.22	0.959532	0.958812	0.04131
4445.25	0.959258	0.958529	0.041596
4445.28	0.955676	0.95495	0.045336
4445.31	0.96281	0.962078	0.037899
4445.34	0.961077	0.960346	0.039701
4445.37	0.959041	0.958313	0.041821
4445.4	0.964085	0.963352	0.036576
4445.43	0.955684	0.954957	0.045328
4445.46	0.960945	0.960215	0.039838
4445.49	0.96746	0.966715	0.033082
4445.52	0.955918	0.955182	0.045083
4445.55	0.960671	0.959932	0.040123
4445.58	0.963782	0.96304	0.03689
4445.61	0.963882	0.963131	0.036786
4445.64	0.966196	0.965442	0.034389
4445.67	0.962929	0.962178	0.037776
4445.7	0.962718	0.961967	0.037995
4445.73	0.965753	0.96499	0.034847
4445.76	0.96431	0.963548	0.036343
4445.79	0.964473	0.963711	0.036173
4445.82	0.964385	0.963923	0.036264
4445.85	0.963341	0.962879	0.037348
4445.88	0.959224	0.958758	0.04163
4445.91	0.961995	0.961528	0.038746
4445.94	0.963649	0.963175	0.037028
4445.97	0.961102	0.960623	0.039675
4446	0.971798	0.971308	0.028607
4446.03	0.976	0.975501	0.024293
4446.06	0.973726	0.973215	0.026625
4446.09	0.968035	0.967514	0.032487
4446.12	0.965816	0.965276	0.034782
4446.15	0.961962	0.961397	0.03878
4446.18	0.959297	0.958701	0.041555
4446.21	0.962029	0.961385	0.038711
4446.24	0.963203	0.962502	0.037491
4446.27	0.964888	0.964112	0.035743
4446.3	0.965807	0.964939	0.034792
4446.33	0.963161	0.962183	0.037535
4446.36	0.964666	0.96354	0.035974
4446.39	0.965504	0.964198	0.035106
4446.42	0.96475	0.963227	0.035886
4446.45	0.964346	0.962557	0.036305
4446.48	0.966736	0.964614	0.03383
4446.51	0.96755	0.965031	0.032988
4446.54	0.965826	0.962842	0.034772
4446.57	0.966	0.96245	0.034591
4446.6	0.961818	0.957631	0.03893
4446.63	0.961823	0.956878	0.038925
4446.66	0.968288	0.962432	0.032226
4446.69	0.962989	0.956179	0.037714
4446.72	0.967112	0.959176	0.033441
4446.75	0.972273	0.96309	0.028119
4446.78	0.970434	0.959973	0.030012
4446.81	0.970387	0.958556	0.03006
4446.84	0.968401	0.955173	0.03211
4446.87	0.968109	0.953431	0.032411
4446.9	0.973016	0.95679	0.027355
4446.93	0.969651	0.952033	0.030819
4446.96	0.961331	0.942464	0.039436
4446.99	0.958644	0.938491	0.042235
4447.02	0.974377	0.952607	0.025956
4447.05	0.960656	0.93801	0.040139
4447.08	0.960226	0.93651	0.040587
4447.11	0.969779	0.944849	0.030688
4447.14	0.957259	0.931796	0.043681
4447.17	0.954679	0.928548	0.04638
4447.2	0.95998	0.933088	0.040843
4447.23	0.967084	0.939497	0.033469
4447.26	0.962393	0.934573	0.038333
4447.29	0.961149	0.933121	0.039626
4447.32	0.955016	0.927051	0.046027
4447.35	0.943983	0.916352	0.057647
4447.41	0.956068	0.92847	0.044926
4447.44	0.964816	0.93735	0.035818
4447.47	0.960493	0.933656	0.040308
4447.5	0.961671	0.935422	0.039083
4447.53	0.96666	0.941023	0.033909
4447.56	0.969326	0.944477	0.031154
4447.59	0.965869	0.942073	0.034727
4447.62	0.968254	0.945467	0.032261
4447.65	0.967369	0.945763	0.033175
4447.68	0.964793	0.944479	0.035841
4447.71	0.963585	0.944594	0.037095
4447.74	0.960684	0.943094	0.04011
4447.77	0.96713	0.950803	0.033422
4447.8	0.973176	0.958138	0.02719
4447.83	0.963182	0.949659	0.037513
4447.86	0.961708	0.949521	0.039044
4447.89	0.968733	0.957723	0.031767
4447.92	0.973997	0.964117	0.026347
4447.95	0.959594	0.950938	0.041245
4447.98	0.959153	0.951475	0.041705
4448.01	0.965851	0.958989	0.034746
4448.04	0.973046	0.966901	0.027324
4448.07	0.971454	0.96598	0.028962
4448.1	0.965794	0.960912	0.034805
4448.13	0.962569	0.958171	0.038149
4448.16	0.966127	0.962106	0.03446
4448.19	0.980506	0.976753	0.019687
4448.22	0.976295	0.972831	0.023991
4448.25	0.973276	0.970041	0.027087
4448.28	0.979017	0.975952	0.021206
4448.31	0.974089	0.971186	0.026253
4448.34	0.972531	0.969758	0.027853
4448.37	0.971992	0.969331	0.028408
4448.4	0.969415	0.966855	0.031063
4448.43	0.960193	0.95774	0.040621
4448.46	0.964283	0.961891	0.03637
4448.49	0.96958	0.967247	0.030892
4448.52	0.965602	0.96335	0.035004
4448.55	0.970614	0.968416	0.029827
4448.58	0.974149	0.972012	0.026191
4448.61	0.9733	0.971235	0.027063
4448.64	0.968129	0.966145	0.03239
4448.67	0.975607	0.973681	0.024695
4448.7	0.975487	0.973638	0.024819
4448.73	0.97124	0.969476	0.029182
4448.76	0.972488	0.970796	0.027897
4448.79	0.969002	0.967393	0.031489
4448.82	0.971995	0.969435	0.028404
4448.85	0.97455	0.972103	0.025779
4448.88	0.96626	0.963954	0.034323
4448.91	0.96511	0.962925	0.035513
4448.94	0.968148	0.966074	0.032371
4448.97	0.97158	0.96961	0.028832
4449	0.969628	0.967761	0.030842
4449.03	0.974757	0.972982	0.025567
4449.06	0.978423	0.976734	0.021814
4449.09	0.977799	0.976198	0.022451
4449.12	0.974581	0.97306	0.025747
4449.15	0.977357	0.975897	0.022903
4449.18	0.98029	0.978889	0.019907
4449.21	0.980714	0.979365	0.019475
4449.24	0.979616	0.978311	0.020595
4449.27	0.983293	0.982026	0.016848
4449.3	0.982912	0.981683	0.017236
4449.33	0.975776	0.974584	0.024522
4449.36	0.971627	0.970472	0.028784
4449.39	0.976685	0.975547	0.023591
4449.42	0.977161	0.976047	0.023104
4449.45	0.968603	0.967528	0.0319
[truncated: 2,860 more rows]
