# Supplementary material for: Iron Complexes as Potential Carriers of Diffuse Interstellar Bands: The Photodissociation Spectrum of Fe+(H2O) at Optical Wavelengths
Source: J Phys Chem A. 2024 Feb 13;128(7):1306–12. doi: 10.1021/acs.jpca.4c00148 (PMC10895653; doi:10.1021/acs.jpca.4c00148)
Supplement: Supplementary file 4 — jp4c00148_si_004.xlsx [file jp4c00148_si_004.xlsx]

## Sheet: figure3_scans
r [Angstrom]	energy [Hatree]
Quartets + sextets, no spin-orbit coupling	Sextets					Quartets
1.5	-1338.46	-1338.43	-1338.42	-1338.45	-1338.45	-1338.48	-1338.4	-1338.39	-1338.36	-1338.35	-1338.34	-1338.47	-1338.46	-1338.43	-1338.37	-1338.36	-1338.35	-1338.34	-1338.34	-1338.48	-1338.47	-1338.44	-1338.38	-1338.37	-1338.35	-1338.35	-1338.34	-1338.48	-1338.46	-1338.42	-1338.4	-1338.36	-1338.35	-1338.35	-1338.34
1.6	-1338.52	-1338.5	-1338.5	-1338.52	-1338.52	-1338.54	-1338.46	-1338.46	-1338.41	-1338.41	-1338.4	-1338.53	-1338.52	-1338.49	-1338.43	-1338.42	-1338.41	-1338.41	-1338.4	-1338.53	-1338.52	-1338.5	-1338.44	-1338.43	-1338.42	-1338.41	-1338.41	-1338.54	-1338.52	-1338.47	-1338.46	-1338.42	-1338.41	-1338.41	-1338.41
1.7	-1338.56	-1338.54	-1338.54	-1338.55	-1338.56	-1338.57	-1338.51	-1338.5	-1338.45	-1338.45	-1338.44	-1338.56	-1338.55	-1338.52	-1338.47	-1338.46	-1338.45	-1338.44	-1338.44	-1338.56	-1338.56	-1338.53	-1338.48	-1338.46	-1338.45	-1338.44	-1338.44	-1338.57	-1338.55	-1338.5	-1338.5	-1338.46	-1338.45	-1338.45	-1338.44
1.8	-1338.58	-1338.56	-1338.57	-1338.58	-1338.58	-1338.59	-1338.53	-1338.53	-1338.47	-1338.47	-1338.46	-1338.58	-1338.57	-1338.54	-1338.49	-1338.48	-1338.47	-1338.47	-1338.46	-1338.58	-1338.57	-1338.55	-1338.5	-1338.48	-1338.47	-1338.47	-1338.47	-1338.59	-1338.57	-1338.53	-1338.52	-1338.48	-1338.47	-1338.47	-1338.47
1.9	-1338.59	-1338.57	-1338.58	-1338.59	-1338.59	-1338.59	-1338.54	-1338.54	-1338.48	-1338.48	-1338.47	-1338.59	-1338.58	-1338.56	-1338.51	-1338.49	-1338.48	-1338.48	-1338.47	-1338.59	-1338.58	-1338.56	-1338.51	-1338.49	-1338.49	-1338.48	-1338.48	-1338.59	-1338.58	-1338.54	-1338.53	-1338.49	-1338.48	-1338.48	-1338.48
2	-1338.6	-1338.58	-1338.59	-1338.59	-1338.6	-1338.59	-1338.55	-1338.55	-1338.49	-1338.48	-1338.48	-1338.59	-1338.59	-1338.56	-1338.51	-1338.49	-1338.49	-1338.48	-1338.48	-1338.59	-1338.59	-1338.57	-1338.52	-1338.49	-1338.49	-1338.48	-1338.48	-1338.59	-1338.59	-1338.55	-1338.53	-1338.49	-1338.49	-1338.48	-1338.48
2.1	-1338.6	-1338.59	-1338.59	-1338.6	-1338.6	-1338.59	-1338.56	-1338.55	-1338.49	-1338.49	-1338.48	-1338.59	-1338.59	-1338.56	-1338.52	-1338.49	-1338.49	-1338.49	-1338.48	-1338.59	-1338.59	-1338.57	-1338.52	-1338.49	-1338.49	-1338.49	-1338.48	-1338.59	-1338.59	-1338.55	-1338.53	-1338.49	-1338.49	-1338.49	-1338.49
2.2	-1338.6	-1338.59	-1338.59	-1338.6	-1338.6	-1338.59	-1338.56	-1338.55	-1338.49	-1338.49	-1338.48	-1338.59	-1338.58	-1338.56	-1338.52	-1338.49	-1338.49	-1338.49	-1338.48	-1338.59	-1338.58	-1338.56	-1338.52	-1338.49	-1338.49	-1338.49	-1338.48	-1338.59	-1338.58	-1338.56	-1338.53	-1338.49	-1338.49	-1338.49	-1338.48
2.3	-1338.6	-1338.59	-1338.59	-1338.59	-1338.6	-1338.58	-1338.56	-1338.55	-1338.49	-1338.48	-1338.48	-1338.58	-1338.58	-1338.56	-1338.52	-1338.49	-1338.49	-1338.48	-1338.48	-1338.58	-1338.58	-1338.56	-1338.52	-1338.49	-1338.49	-1338.48	-1338.48	-1338.58	-1338.58	-1338.56	-1338.53	-1338.49	-1338.49	-1338.48	-1338.48
2.4	-1338.59	-1338.58	-1338.59	-1338.59	-1338.59	-1338.58	-1338.55	-1338.55	-1338.48	-1338.48	-1338.47	-1338.58	-1338.58	-1338.56	-1338.51	-1338.48	-1338.48	-1338.48	-1338.48	-1338.58	-1338.58	-1338.56	-1338.52	-1338.48	-1338.48	-1338.48	-1338.48	-1338.58	-1338.58	-1338.55	-1338.52	-1338.48	-1338.48	-1338.48	-1338.48
2.5	-1338.59	-1338.58	-1338.59	-1338.59	-1338.59	-1338.58	-1338.55	-1338.55	-1338.48	-1338.48	-1338.47	-1338.58	-1338.57	-1338.55	-1338.51	-1338.48	-1338.48	-1338.48	-1338.47	-1338.58	-1338.57	-1338.55	-1338.51	-1338.48	-1338.48	-1338.48	-1338.47	-1338.58	-1338.57	-1338.55	-1338.52	-1338.48	-1338.48	-1338.48	-1338.48
2.6	-1338.59	-1338.58	-1338.58	-1338.58	-1338.59	-1338.57	-1338.55	-1338.55	-1338.48	-1338.48	-1338.47	-1338.57	-1338.57	-1338.55	-1338.51	-1338.48	-1338.48	-1338.48	-1338.47	-1338.57	-1338.57	-1338.55	-1338.51	-1338.48	-1338.48	-1338.48	-1338.47	-1338.57	-1338.57	-1338.55	-1338.52	-1338.48	-1338.48	-1338.48	-1338.47
2.7	-1338.58	-1338.58	-1338.58	-1338.58	-1338.58	-1338.57	-1338.55	-1338.54	-1338.47	-1338.47	-1338.46	-1338.57	-1338.57	-1338.55	-1338.51	-1338.47	-1338.47	-1338.47	-1338.47	-1338.57	-1338.57	-1338.55	-1338.51	-1338.47	-1338.47	-1338.47	-1338.47	-1338.57	-1338.57	-1338.55	-1338.51	-1338.47	-1338.47	-1338.47	-1338.47
2.8	-1338.58	-1338.58	-1338.58	-1338.58	-1338.58	-1338.56	-1338.54	-1338.54	-1338.47	-1338.47	-1338.46	-1338.57	-1338.56	-1338.54	-1338.5	-1338.47	-1338.47	-1338.47	-1338.47	-1338.57	-1338.56	-1338.54	-1338.51	-1338.47	-1338.47	-1338.47	-1338.47	-1338.56	-1338.56	-1338.54	-1338.51	-1338.47	-1338.47	-1338.47	-1338.47
2.9	-1338.58	-1338.57	-1338.58	-1338.58	-1338.58	-1338.56	-1338.54	-1338.54	-1338.47	-1338.47	-1338.46	-1338.56	-1338.56	-1338.54	-1338.5	-1338.47	-1338.47	-1338.47	-1338.46	-1338.56	-1338.56	-1338.54	-1338.5	-1338.47	-1338.47	-1338.47	-1338.46	-1338.56	-1338.56	-1338.54	-1338.51	-1338.47	-1338.47	-1338.47	-1338.46
3	-1338.58	-1338.57	-1338.57	-1338.57	-1338.58	-1338.56	-1338.54	-1338.54	-1338.47	-1338.47	-1338.46	-1338.56	-1338.56	-1338.54	-1338.5	-1338.47	-1338.47	-1338.47	-1338.46	-1338.56	-1338.56	-1338.54	-1338.5	-1338.47	-1338.47	-1338.47	-1338.46	-1338.56	-1338.56	-1338.54	-1338.5	-1338.47	-1338.47	-1338.47	-1338.46
3.1	-1338.57	-1338.57	-1338.57	-1338.57	-1338.57	-1338.56	-1338.54	-1338.54	-1338.46	-1338.46	-1338.45	-1338.56	-1338.56	-1338.54	-1338.5	-1338.46	-1338.46	-1338.46	-1338.46	-1338.56	-1338.56	-1338.54	-1338.5	-1338.46	-1338.46	-1338.46	-1338.46	-1338.56	-1338.56	-1338.54	-1338.5	-1338.46	-1338.46	-1338.46	-1338.46
3.2	-1338.57	-1338.57	-1338.57	-1338.57	-1338.57	-1338.56	-1338.54	-1338.53	-1338.46	-1338.46	-1338.45	-1338.56	-1338.55	-1338.54	-1338.5	-1338.46	-1338.46	-1338.46	-1338.46	-1338.56	-1338.55	-1338.54	-1338.5	-1338.46	-1338.46	-1338.46	-1338.46	-1338.56	-1338.55	-1338.54	-1338.5	-1338.46	-1338.46	-1338.46	-1338.46
3.4	-1338.57	-1338.57	-1338.57	-1338.57	-1338.57	-1338.55	-1338.53	-1338.53	-1338.46	-1338.46	-1338.45	-1338.55	-1338.55	-1338.53	-1338.49	-1338.46	-1338.46	-1338.46	-1338.45	-1338.55	-1338.55	-1338.53	-1338.49	-1338.46	-1338.46	-1338.46	-1338.45	-1338.55	-1338.55	-1338.53	-1338.5	-1338.46	-1338.46	-1338.46	-1338.46
3.6	-1338.56	-1338.56	-1338.56	-1338.56	-1338.56	-1338.55	-1338.53	-1338.53	-1338.46	-1338.46	-1338.45	-1338.55	-1338.55	-1338.53	-1338.49	-1338.46	-1338.46	-1338.46	-1338.45	-1338.55	-1338.55	-1338.53	-1338.49	-1338.46	-1338.46	-1338.46	-1338.45	-1338.55	-1338.55	-1338.53	-1338.49	-1338.46	-1338.46	-1338.46	-1338.45
3.8	-1338.56	-1338.56	-1338.56	-1338.56	-1338.56	-1338.55	-1338.53	-1338.53	-1338.45	-1338.45	-1338.44	-1338.55	-1338.55	-1338.53	-1338.49	-1338.45	-1338.45	-1338.45	-1338.45	-1338.55	-1338.55	-1338.53	-1338.49	-1338.45	-1338.45	-1338.45	-1338.45	-1338.55	-1338.55	-1338.53	-1338.49	-1338.45	-1338.45	-1338.45	-1338.45
4	-1338.56	-1338.56	-1338.56	-1338.56	-1338.56	-1338.55	-1338.53	-1338.53	-1338.45	-1338.45	-1338.44	-1338.55	-1338.54	-1338.53	-1338.49	-1338.45	-1338.45	-1338.45	-1338.45	-1338.55	-1338.54	-1338.53	-1338.49	-1338.45	-1338.45	-1338.45	-1338.45	-1338.54	-1338.54	-1338.53	-1338.49	-1338.45	-1338.45	-1338.45	-1338.45
Higher-lying doublets + sextets, no spin-orbit coupling	Sextets										Doublets
1.5	-1338.46	-1338.43	-1338.34	-1338.29	-1338.42	-1338.34	-1338.45	-1338.34	-1338.46	-1338.32	-1338.4	-1338.4	-1338.39	-1338.41	-1338.39	-1338.39	-1338.41	-1338.4	-1338.39	-1338.4	-1338.4	-1338.4
1.6	-1338.52	-1338.5	-1338.4	-1338.37	-1338.5	-1338.4	-1338.51	-1338.4	-1338.52	-1338.38	-1338.46	-1338.45	-1338.44	-1338.46	-1338.45	-1338.44	-1338.46	-1338.46	-1338.44	-1338.46	-1338.45	-1338.45
1.7	-1338.56	-1338.54	-1338.43	-1338.41	-1338.54	-1338.43	-1338.55	-1338.43	-1338.56	-1338.42	-1338.49	-1338.48	-1338.48	-1338.49	-1338.48	-1338.47	-1338.49	-1338.49	-1338.47	-1338.49	-1338.48	-1338.47
1.8	-1338.58	-1338.56	-1338.45	-1338.44	-1338.57	-1338.45	-1338.58	-1338.45	-1338.58	-1338.44	-1338.5	-1338.5	-1338.49	-1338.51	-1338.5	-1338.49	-1338.51	-1338.5	-1338.49	-1338.5	-1338.5	-1338.49
1.9	-1338.59	-1338.57	-1338.46	-1338.45	-1338.58	-1338.46	-1338.59	-1338.46	-1338.59	-1338.45	-1338.51	-1338.51	-1338.5	-1338.51	-1338.51	-1338.49	-1338.51	-1338.51	-1338.5	-1338.51	-1338.5	-1338.49
2	-1338.6	-1338.58	-1338.47	-1338.45	-1338.59	-1338.46	-1338.59	-1338.46	-1338.6	-1338.46	-1338.51	-1338.51	-1338.51	-1338.51	-1338.51	-1338.5	-1338.52	-1338.51	-1338.5	-1338.51	-1338.51	-1338.5
2.1	-1338.6	-1338.59	-1338.47	-1338.45	-1338.59	-1338.45	-1338.59	-1338.46	-1338.6	-1338.46	-1338.51	-1338.51	-1338.51	-1338.51	-1338.51	-1338.5	-1338.51	-1338.51	-1338.5	-1338.51	-1338.51	-1338.49
2.2	-1338.6	-1338.59	-1338.47	-1338.45	-1338.59	-1338.45	-1338.59	-1338.45	-1338.6	-1338.45	-1338.51	-1338.51	-1338.5	-1338.51	-1338.51	-1338.49	-1338.51	-1338.51	-1338.49	-1338.51	-1338.5	-1338.49
2.3	-1338.6	-1338.59	-1338.47	-1338.44	-1338.59	-1338.44	-1338.59	-1338.45	-1338.6	-1338.45	-1338.51	-1338.51	-1338.5	-1338.51	-1338.5	-1338.49	-1338.51	-1338.51	-1338.49	-1338.51	-1338.5	-1338.49
2.4	-1338.59	-1338.58	-1338.47	-1338.43	-1338.59	-1338.44	-1338.59	-1338.44	-1338.59	-1338.44	-1338.5	-1338.5	-1338.5	-1338.5	-1338.5	-1338.49	-1338.51	-1338.5	-1338.49	-1338.5	-1338.5	-1338.49
2.5	-1338.59	-1338.58	-1338.47	-1338.43	-1338.59	-1338.43	-1338.59	-1338.44	-1338.59	-1338.44	-1338.5	-1338.5	-1338.5	-1338.5	-1338.5	-1338.48	-1338.5	-1338.5	-1338.48	-1338.5	-1338.5	-1338.48
2.6	-1338.59	-1338.58	-1338.47	-1338.42	-1338.58	-1338.43	-1338.58	-1338.43	-1338.59	-1338.43	-1338.5	-1338.5	-1338.49	-1338.5	-1338.49	-1338.48	-1338.5	-1338.5	-1338.48	-1338.5	-1338.49	-1338.48
2.7	-1338.58	-1338.58	-1338.47	-1338.42	-1338.58	-1338.42	-1338.58	-1338.43	-1338.58	-1338.43	-1338.49	-1338.49	-1338.49	-1338.49	-1338.49	-1338.48	-1338.5	-1338.49	-1338.48	-1338.49	-1338.49	-1338.48
2.8	-1338.58	-1338.58	-1338.46	-1338.41	-1338.58	-1338.41	-1338.58	-1338.42	-1338.58	-1338.42	-1338.49	-1338.49	-1338.49	-1338.49	-1338.49	-1338.47	-1338.49	-1338.49	-1338.47	-1338.49	-1338.49	-1338.47
2.9	-1338.58	-1338.57	-1338.46	-1338.41	-1338.58	-1338.41	-1338.58	-1338.42	-1338.58	-1338.42	-1338.49	-1338.49	-1338.48	-1338.49	-1338.49	-1338.47	-1338.49	-1338.49	-1338.47	-1338.49	-1338.48	-1338.47
3	-1338.57	-1338.57	-1338.46	-1338.4	-1338.57	-1338.41	-1338.57	-1338.41	-1338.57	-1338.41	-1338.48	-1338.49	-1338.48	-1338.49	-1338.48	-1338.47	-1338.49	-1338.48	-1338.47	-1338.49	-1338.48	-1338.47
3.1	-1338.57	-1338.57	-1338.46	-1338.4	-1338.57	-1338.4	-1338.57	-1338.41	-1338.57	-1338.41	-1338.48	-1338.48	-1338.48	-1338.48	-1338.48	-1338.47	-1338.48	-1338.48	-1338.47	-1338.48	-1338.48	-1338.47
3.2	-1338.57	-1338.57	-1338.46	-1338.4	-1338.57	-1338.4	-1338.57	-1338.41	-1338.57	-1338.41	-1338.48	-1338.48	-1338.48	-1338.48	-1338.48	-1338.46	-1338.48	-1338.48	-1338.46	-1338.48	-1338.48	-1338.46
3.4	-1338.57	-1338.57	-1338.45	-1338.39	-1338.57	-1338.39	-1338.57	-1338.4	-1338.57	-1338.4	-1338.48	-1338.48	-1338.47	-1338.48	-1338.48	-1338.46	-1338.48	-1338.48	-1338.46	-1338.48	-1338.48	-1338.46
3.6	-1338.56	-1338.56	-1338.45	-1338.39	-1338.56	-1338.39	-1338.56	-1338.4	-1338.56	-1338.4	-1338.47	-1338.48	-1338.47	-1338.47	-1338.47	-1338.46	-1338.48	-1338.47	-1338.46	-1338.47	-1338.47	-1338.46
3.8	-1338.56	-1338.56	-1338.45	-1338.38	-1338.56	-1338.39	-1338.56	-1338.39	-1338.56	-1338.39	-1338.47	-1338.47	-1338.47	-1338.47	-1338.47	-1338.46	-1338.47	-1338.47	-1338.45	-1338.47	-1338.47	-1338.45
4	-1338.56	-1338.56	-1338.45	-1338.38	-1338.56	-1338.38	-1338.56	-1338.39	-1338.56	-1338.39	-1338.47	-1338.47	-1338.47	-1338.47	-1338.47	-1338.45	-1338.47	-1338.47	-1338.45	-1338.47	-1338.47	-1338.45
Quartets + sextets, with spin-orbit coupling
1.5	-1338.49	-1338.49	-1338.49	-1338.49	-1338.48	-1338.48	-1338.48	-1338.48	-1338.48	-1338.48	-1338.48	-1338.48	-1338.48	-1338.48	-1338.47	-1338.47	-1338.47	-1338.47	-1338.47	-1338.47	-1338.46	-1338.46	-1338.46	-1338.46	-1338.46	-1338.46	-1338.46	-1338.46	-1338.46	-1338.46	-1338.46	-1338.46	-1338.46	-1338.46	-1338.45	-1338.45	-1338.45	-1338.45	-1338.45	-1338.45	-1338.45	-1338.45	-1338.45	-1338.45	-1338.45	-1338.45	-1338.44	-1338.44	-1338.44
1.6	-1338.54	-1338.54	-1338.54	-1338.54	-1338.54	-1338.54	-1338.54	-1338.54	-1338.53	-1338.53	-1338.53	-1338.53	-1338.53	-1338.53	-1338.53	-1338.53	-1338.52	-1338.52	-1338.52	-1338.52	-1338.52	-1338.52	-1338.52	-1338.52	-1338.52	-1338.52	-1338.52	-1338.52	-1338.52	-1338.52	-1338.52	-1338.52	-1338.52	-1338.52	-1338.52	-1338.52	-1338.52	-1338.52	-1338.52	-1338.52	-1338.52	-1338.52	-1338.52	-1338.52	-1338.51	-1338.51	-1338.5	-1338.5	-1338.5
1.7	-1338.57	-1338.57	-1338.57	-1338.57	-1338.57	-1338.57	-1338.57	-1338.57	-1338.56	-1338.56	-1338.56	-1338.56	-1338.56	-1338.56	-1338.56	-1338.56	-1338.56	-1338.56	-1338.56	-1338.56	-1338.56	-1338.56	-1338.56	-1338.56	-1338.56	-1338.56	-1338.56	-1338.56	-1338.56	-1338.56	-1338.56	-1338.56	-1338.55	-1338.55	-1338.55	-1338.55	-1338.55	-1338.55	-1338.55	-1338.55	-1338.55	-1338.55	-1338.55	-1338.55	-1338.55	-1338.55	-1338.54	-1338.54	-1338.54
1.8	-1338.59	-1338.59	-1338.59	-1338.59	-1338.59	-1338.59	-1338.58	-1338.58	-1338.58	-1338.58	-1338.58	-1338.58	-1338.58	-1338.58	-1338.58	-1338.58	-1338.58	-1338.58	-1338.58	-1338.58	-1338.58	-1338.58	-1338.58	-1338.58	-1338.58	-1338.58	-1338.58	-1338.58	-1338.58	-1338.58	-1338.58	-1338.58	-1338.58	-1338.58	-1338.58	-1338.58	-1338.57	-1338.57	-1338.57	-1338.57	-1338.57	-1338.57	-1338.57	-1338.57	-1338.57	-1338.57	-1338.57	-1338.57	-1338.57
1.9	-1338.59	-1338.59	-1338.59	-1338.59	-1338.59	-1338.59	-1338.59	-1338.59	-1338.59	-1338.59	-1338.59	-1338.59	-1338.59	-1338.59	-1338.59	-1338.59	-1338.59	-1338.59	-1338.59	-1338.59	-1338.59	-1338.59	-1338.59	-1338.59	-1338.59	-1338.59	-1338.59	-1338.59	-1338.59	-1338.59	-1338.59	-1338.59	-1338.59	-1338.59	-1338.58	-1338.58	-1338.58	-1338.58	-1338.58	-1338.58	-1338.58	-1338.58	-1338.58	-1338.58	-1338.58	-1338.58	-1338.58	-1338.58	-1338.58
2	-1338.6	-1338.6	-1338.6	-1338.6	-1338.6	-1338.6	-1338.6	-1338.6	-1338.6	-1338.6	-1338.6	-1338.6	-1338.6	-1338.6	-1338.6	-1338.6	-1338.59	-1338.59	-1338.59	-1338.59	-1338.59	-1338.59	-1338.59	-1338.59	-1338.59	-1338.59	-1338.59	-1338.59	-1338.59	-1338.59	-1338.59	-1338.59	-1338.59	-1338.59	-1338.59	-1338.59	-1338.59	-1338.59	-1338.59	-1338.59	-1338.59	-1338.59	-1338.59	-1338.59	-1338.59	-1338.59	-1338.58	-1338.58	-1338.58
2.1	-1338.6	-1338.6	-1338.6	-1338.6	-1338.6	-1338.6	-1338.6	-1338.6	-1338.6	-1338.6	-1338.6	-1338.6	-1338.6	-1338.6	-1338.6	-1338.6	-1338.6	-1338.6	-1338.59	-1338.59	-1338.59	-1338.59	-1338.59	-1338.59	-1338.59	-1338.59	-1338.59	-1338.59	-1338.59	-1338.59	-1338.59	-1338.59	-1338.59	-1338.59	-1338.59	-1338.59	-1338.59	-1338.59	-1338.59	-1338.59	-1338.59	-1338.59	-1338.59	-1338.59	-1338.59	-1338.59	-1338.59	-1338.59	-1338.59
2.2	-1338.6	-1338.6	-1338.6	-1338.6	-1338.6	-1338.6	-1338.6	-1338.6	-1338.6	-1338.6	-1338.6	-1338.6	-1338.6	-1338.6	-1338.6	-1338.6	-1338.6	-1338.6	-1338.59	-1338.59	-1338.59	-1338.59	-1338.59	-1338.59	-1338.59	-1338.59	-1338.59	-1338.59	-1338.59	-1338.59	-1338.59	-1338.59	-1338.59	-1338.59	-1338.59	-1338.59	-1338.59	-1338.59	-1338.59	-1338.59	-1338.59	-1338.59	-1338.59	-1338.59	-1338.59	-1338.59	-1338.59	-1338.59	-1338.59
2.3	-1338.6	-1338.6	-1338.6	-1338.6	-1338.6	-1338.6	-1338.6	-1338.6	-1338.6	-1338.6	-1338.59	-1338.59	-1338.59	-1338.59	-1338.59	-1338.59	-1338.59	-1338.59	-1338.59	-1338.59	-1338.59	-1338.59	-1338.59	-1338.59	-1338.59	-1338.59	-1338.59	-1338.59	-1338.59	-1338.59	-1338.59	-1338.59	-1338.59	-1338.59	-1338.59	-1338.59	-1338.58	-1338.58	-1338.58	-1338.58	-1338.58	-1338.58	-1338.58	-1338.58	-1338.58	-1338.58	-1338.58	-1338.58	-1338.58
2.4	-1338.6	-1338.6	-1338.59	-1338.59	-1338.59	-1338.59	-1338.59	-1338.59	-1338.59	-1338.59	-1338.59	-1338.59	-1338.59	-1338.59	-1338.59	-1338.59	-1338.59	-1338.59	-1338.59	-1338.59	-1338.59	-1338.59	-1338.59	-1338.59	-1338.58	-1338.58	-1338.58	-1338.58	-1338.58	-1338.58	-1338.58	-1338.58	-1338.58	-1338.58	-1338.58	-1338.58	-1338.58	-1338.58	-1338.58	-1338.58	-1338.58	-1338.58	-1338.58	-1338.58	-1338.58	-1338.58	-1338.58	-1338.58	-1338.58
2.5	-1338.59	-1338.59	-1338.59	-1338.59	-1338.59	-1338.59	-1338.59	-1338.59	-1338.59	-1338.59	-1338.59	-1338.59	-1338.59	-1338.59	-1338.59	-1338.59	-1338.59	-1338.59	-1338.59	-1338.59	-1338.59	-1338.59	-1338.59	-1338.59	-1338.58	-1338.58	-1338.58	-1338.58	-1338.58	-1338.58	-1338.58	-1338.58	-1338.58	-1338.58	-1338.58	-1338.58	-1338.58	-1338.58	-1338.58	-1338.58	-1338.58	-1338.58	-1338.58	-1338.58	-1338.57	-1338.57	-1338.57	-1338.57	-1338.57
2.6	-1338.59	-1338.59	-1338.59	-1338.59	-1338.59	-1338.59	-1338.59	-1338.59	-1338.59	-1338.59	-1338.59	-1338.59	-1338.58	-1338.58	-1338.58	-1338.58	-1338.58	-1338.58	-1338.58	-1338.58	-1338.58	-1338.58	-1338.58	-1338.58	-1338.58	-1338.58	-1338.58	-1338.58	-1338.58	-1338.58	-1338.57	-1338.57	-1338.57	-1338.57	-1338.57	-1338.57	-1338.57	-1338.57	-1338.57	-1338.57	-1338.57	-1338.57	-1338.57	-1338.57	-1338.57	-1338.57	-1338.57	-1338.57	-1338.57
2.7	-1338.59	-1338.59	-1338.58	-1338.58	-1338.58	-1338.58	-1338.58	-1338.58	-1338.58	-1338.58	-1338.58	-1338.58	-1338.58	-1338.58	-1338.58	-1338.58	-1338.58	-1338.58	-1338.58	-1338.58	-1338.58	-1338.58	-1338.58	-1338.58	-1338.58	-1338.58	-1338.58	-1338.58	-1338.58	-1338.58	-1338.57	-1338.57	-1338.57	-1338.57	-1338.57	-1338.57	-1338.57	-1338.57	-1338.57	-1338.57	-1338.57	-1338.57	-1338.57	-1338.57	-1338.57	-1338.57	-1338.57	-1338.57	-1338.57
2.8	-1338.58	-1338.58	-1338.58	-1338.58	-1338.58	-1338.58	-1338.58	-1338.58	-1338.58	-1338.58	-1338.58	-1338.58	-1338.58	-1338.58	-1338.58	-1338.58	-1338.58	-1338.58	-1338.58	-1338.58	-1338.58	-1338.58	-1338.58	-1338.58	-1338.58	-1338.58	-1338.58	-1338.58	-1338.58	-1338.58	-1338.57	-1338.57	-1338.57	-1338.57	-1338.57	-1338.57	-1338.57	-1338.57	-1338.57	-1338.57	-1338.57	-1338.57	-1338.56	-1338.56	-1338.56	-1338.56	-1338.56	-1338.56	-1338.56
2.9	-1338.58	-1338.58	-1338.58	-1338.58	-1338.58	-1338.58	-1338.58	-1338.58	-1338.58	-1338.58	-1338.58	-1338.58	-1338.58	-1338.58	-1338.58	-1338.58	-1338.58	-1338.58	-1338.58	-1338.58	-1338.58	-1338.58	-1338.58	-1338.58	-1338.57	-1338.57	-1338.57	-1338.57	-1338.57	-1338.57	-1338.56	-1338.56	-1338.56	-1338.56	-1338.56	-1338.56	-1338.56	-1338.56	-1338.56	-1338.56	-1338.56	-1338.56	-1338.56	-1338.56	-1338.56	-1338.56	-1338.56	-1338.56	-1338.56
3	-1338.58	-1338.58	-1338.58	-1338.58	-1338.58	-1338.58	-1338.58	-1338.58	-1338.58	-1338.58	-1338.57	-1338.57	-1338.57	-1338.57	-1338.57	-1338.57	-1338.57	-1338.57	-1338.57	-1338.57	-1338.57	-1338.57	-1338.57	-1338.57	-1338.57	-1338.57	-1338.57	-1338.57	-1338.57	-1338.57	-1338.56	-1338.56	-1338.56	-1338.56	-1338.56	-1338.56	-1338.56	-1338.56	-1338.56	-1338.56	-1338.56	-1338.56	-1338.56	-1338.56	-1338.56	-1338.56	-1338.56	-1338.56	-1338.56
3.1	-1338.58	-1338.58	-1338.57	-1338.57	-1338.57	-1338.57	-1338.57	-1338.57	-1338.57	-1338.57	-1338.57	-1338.57	-1338.57	-1338.57	-1338.57	-1338.57	-1338.57	-1338.57	-1338.57	-1338.57	-1338.57	-1338.57	-1338.57	-1338.57	-1338.57	-1338.57	-1338.57	-1338.57	-1338.57	-1338.57	-1338.56	-1338.56	-1338.56	-1338.56	-1338.56	-1338.56	-1338.56	-1338.56	-1338.56	-1338.56	-1338.56	-1338.56	-1338.56	-1338.56	-1338.56	-1338.56	-1338.56	-1338.56	-1338.56
3.2	-1338.57	-1338.57	-1338.57	-1338.57	-1338.57	-1338.57	-1338.57	-1338.57	-1338.57	-1338.57	-1338.57	-1338.57	-1338.57	-1338.57	-1338.57	-1338.57	-1338.57	-1338.57	-1338.57	-1338.57	-1338.57	-1338.57	-1338.57	-1338.57	-1338.57	-1338.57	-1338.57	-1338.57	-1338.57	-1338.57	-1338.56	-1338.56	-1338.56	-1338.56	-1338.56	-1338.56	-1338.56	-1338.56	-1338.56	-1338.56	-1338.56	-1338.56	-1338.56	-1338.56	-1338.56	-1338.56	-1338.55	-1338.55	-1338.55
3.4	-1338.57	-1338.57	-1338.57	-1338.57	-1338.57	-1338.57	-1338.57	-1338.57	-1338.57	-1338.57	-1338.57	-1338.57	-1338.57	-1338.57	-1338.57	-1338.57	-1338.57	-1338.57	-1338.57	-1338.57	-1338.57	-1338.57	-1338.57	-1338.57	-1338.57	-1338.57	-1338.56	-1338.56	-1338.56	-1338.56	-1338.55	-1338.55	-1338.55	-1338.55	-1338.55	-1338.55	-1338.55	-1338.55	-1338.55	-1338.55	-1338.55	-1338.55	-1338.55	-1338.55	-1338.55	-1338.55	-1338.55	-1338.55	-1338.55
3.6	-1338.57	-1338.57	-1338.57	-1338.57	-1338.57	-1338.57	-1338.57	-1338.57	-1338.57	-1338.57	-1338.56	-1338.56	-1338.56	-1338.56	-1338.56	-1338.56	-1338.56	-1338.56	-1338.56	-1338.56	-1338.56	-1338.56	-1338.56	-1338.56	-1338.56	-1338.56	-1338.56	-1338.56	-1338.56	-1338.56	-1338.55	-1338.55	-1338.55	-1338.55	-1338.55	-1338.55	-1338.55	-1338.55	-1338.55	-1338.55	-1338.55	-1338.55	-1338.55	-1338.55	-1338.55	-1338.55	-1338.55	-1338.55	-1338.55
3.8	-1338.56	-1338.56	-1338.56	-1338.56	-1338.56	-1338.56	-1338.56	-1338.56	-1338.56	-1338.56	-1338.56	-1338.56	-1338.56	-1338.56	-1338.56	-1338.56	-1338.56	-1338.56	-1338.56	-1338.56	-1338.56	-1338.56	-1338.56	-1338.56	-1338.56	-1338.56	-1338.56	-1338.56	-1338.56	-1338.56	-1338.55	-1338.55	-1338.55	-1338.55	-1338.55	-1338.55	-1338.55	-1338.55	-1338.55	-1338.55	-1338.55	-1338.55	-1338.55	-1338.55	-1338.55	-1338.55	-1338.55	-1338.55	-1338.54
4	-1338.56	-1338.56	-1338.56	-1338.56	-1338.56	-1338.56	-1338.56	-1338.56	-1338.56	-1338.56	-1338.56	-1338.56	-1338.56	-1338.56	-1338.56	-1338.56	-1338.56	-1338.56	-1338.56	-1338.56	-1338.56	-1338.56	-1338.56	-1338.56	-1338.56	-1338.56	-1338.56	-1338.56	-1338.56	-1338.56	-1338.55	-1338.55	-1338.55	-1338.55	-1338.55	-1338.55	-1338.55	-1338.55	-1338.55	-1338.55	-1338.55	-1338.55	-1338.55	-1338.55	-1338.54	-1338.54	-1338.54	-1338.54	-1338.54
Higher-lying doublets + sextets, with spin-orbit coupling
1.5	-1338.46	-1338.46	-1338.46	-1338.46	-1338.46	-1338.46	-1338.46	-1338.46	-1338.45	-1338.45	-1338.45	-1338.45	-1338.45	-1338.45	-1338.45	-1338.45	-1338.45	-1338.45	-1338.43	-1338.43	-1338.43	-1338.43	-1338.43	-1338.43	-1338.42	-1338.42	-1338.42	-1338.42	-1338.42	-1338.42	-1338.41	-1338.41	-1338.41	-1338.41	-1338.41	-1338.41	-1338.4	-1338.4	-1338.4	-1338.4	-1338.4	-1338.4	-1338.4	-1338.4	-1338.4	-1338.4	-1338.39	-1338.39	-1338.39
1.6	-1338.52	-1338.52	-1338.52	-1338.52	-1338.52	-1338.52	-1338.52	-1338.52	-1338.52	-1338.52	-1338.52	-1338.52	-1338.51	-1338.51	-1338.51	-1338.51	-1338.51	-1338.51	-1338.5	-1338.5	-1338.5	-1338.5	-1338.5	-1338.5	-1338.5	-1338.5	-1338.5	-1338.5	-1338.49	-1338.49	-1338.46	-1338.46	-1338.46	-1338.46	-1338.46	-1338.46	-1338.46	-1338.46	-1338.45	-1338.45	-1338.45	-1338.45	-1338.45	-1338.45	-1338.45	-1338.45	-1338.45	-1338.45	-1338.44
1.7	-1338.56	-1338.56	-1338.56	-1338.56	-1338.56	-1338.56	-1338.56	-1338.56	-1338.56	-1338.56	-1338.56	-1338.56	-1338.55	-1338.55	-1338.55	-1338.55	-1338.55	-1338.55	-1338.54	-1338.54	-1338.54	-1338.54	-1338.54	-1338.54	-1338.54	-1338.54	-1338.54	-1338.54	-1338.54	-1338.54	-1338.49	-1338.49	-1338.49	-1338.49	-1338.49	-1338.49	-1338.49	-1338.49	-1338.48	-1338.48	-1338.48	-1338.48	-1338.48	-1338.48	-1338.48	-1338.48	-1338.48	-1338.48	-1338.47
1.8	-1338.58	-1338.58	-1338.58	-1338.58	-1338.58	-1338.58	-1338.58	-1338.58	-1338.58	-1338.58	-1338.58	-1338.58	-1338.58	-1338.58	-1338.58	-1338.58	-1338.58	-1338.58	-1338.57	-1338.57	-1338.57	-1338.57	-1338.57	-1338.57	-1338.56	-1338.56	-1338.56	-1338.56	-1338.56	-1338.56	-1338.51	-1338.51	-1338.51	-1338.51	-1338.5	-1338.5	-1338.5	-1338.5	-1338.5	-1338.5	-1338.5	-1338.5	-1338.5	-1338.5	-1338.5	-1338.5	-1338.49	-1338.49	-1338.49
1.9	-1338.59	-1338.59	-1338.59	-1338.59	-1338.59	-1338.59	-1338.59	-1338.59	-1338.59	-1338.59	-1338.59	-1338.59	-1338.59	-1338.59	-1338.59	-1338.59	-1338.59	-1338.59	-1338.58	-1338.58	-1338.58	-1338.58	-1338.58	-1338.58	-1338.57	-1338.57	-1338.57	-1338.57	-1338.57	-1338.57	-1338.51	-1338.51	-1338.51	-1338.51	-1338.51	-1338.51	-1338.51	-1338.51	-1338.51	-1338.51	-1338.51	-1338.51	-1338.51	-1338.51	-1338.5	-1338.5	-1338.5	-1338.5	-1338.5
2	-1338.6	-1338.6	-1338.6	-1338.6	-1338.6	-1338.6	-1338.6	-1338.6	-1338.6	-1338.6	-1338.6	-1338.6	-1338.59	-1338.59	-1338.59	-1338.59	-1338.59	-1338.59	-1338.59	-1338.59	-1338.59	-1338.59	-1338.59	-1338.59	-1338.58	-1338.58	-1338.58	-1338.58	-1338.58	-1338.58	-1338.52	-1338.52	-1338.52	-1338.52	-1338.51	-1338.51	-1338.51	-1338.51	-1338.51	-1338.51	-1338.51	-1338.51	-1338.51	-1338.51	-1338.51	-1338.51	-1338.51	-1338.51	-1338.5
2.1	-1338.6	-1338.6	-1338.6	-1338.6	-1338.6	-1338.6	-1338.6	-1338.6	-1338.6	-1338.6	-1338.6	-1338.6	-1338.6	-1338.6	-1338.59	-1338.59	-1338.59	-1338.59	-1338.59	-1338.59	-1338.59	-1338.59	-1338.59	-1338.59	-1338.59	-1338.59	-1338.59	-1338.59	-1338.59	-1338.59	-1338.52	-1338.52	-1338.51	-1338.51	-1338.51	-1338.51	-1338.51	-1338.51	-1338.51	-1338.51	-1338.51	-1338.51	-1338.51	-1338.51	-1338.51	-1338.51	-1338.51	-1338.51	-1338.5
2.2	-1338.6	-1338.6	-1338.6	-1338.6	-1338.6	-1338.6	-1338.6	-1338.6	-1338.6	-1338.6	-1338.6	-1338.6	-1338.59	-1338.59	-1338.59	-1338.59	-1338.59	-1338.59	-1338.59	-1338.59	-1338.59	-1338.59	-1338.59	-1338.59	-1338.59	-1338.59	-1338.59	-1338.59	-1338.59	-1338.59	-1338.51	-1338.51	-1338.51	-1338.51	-1338.51	-1338.51	-1338.51	-1338.51	-1338.51	-1338.51	-1338.51	-1338.51	-1338.51	-1338.51	-1338.5	-1338.5	-1338.5	-1338.5	-1338.49
2.3	-1338.6	-1338.6	-1338.6	-1338.6	-1338.6	-1338.6	-1338.6	-1338.6	-1338.6	-1338.6	-1338.59	-1338.59	-1338.59	-1338.59	-1338.59	-1338.59	-1338.59	-1338.59	-1338.59	-1338.59	-1338.59	-1338.59	-1338.59	-1338.59	-1338.59	-1338.59	-1338.59	-1338.59	-1338.59	-1338.59	-1338.51	-1338.51	-1338.51	-1338.51	-1338.51	-1338.51	-1338.51	-1338.51	-1338.51	-1338.51	-1338.5	-1338.5	-1338.5	-1338.5	-1338.5	-1338.5	-1338.5	-1338.5	-1338.49
2.4	-1338.59	-1338.59	-1338.59	-1338.59	-1338.59	-1338.59	-1338.59	-1338.59	-1338.59	-1338.59	-1338.59	-1338.59	-1338.59	-1338.59	-1338.59	-1338.59	-1338.59	-1338.59	-1338.59	-1338.59	-1338.59	-1338.59	-1338.59	-1338.59	-1338.58	-1338.58	-1338.58	-1338.58	-1338.58	-1338.58	-1338.51	-1338.51	-1338.51	-1338.51	-1338.5	-1338.5	-1338.5	-1338.5	-1338.5	-1338.5	-1338.5	-1338.5	-1338.5	-1338.5	-1338.5	-1338.5	-1338.5	-1338.5	-1338.49
2.5	-1338.59	-1338.59	-1338.59	-1338.59	-1338.59	-1338.59	-1338.59	-1338.59	-1338.59	-1338.59	-1338.59	-1338.59	-1338.59	-1338.59	-1338.59	-1338.59	-1338.59	-1338.59	-1338.59	-1338.59	-1338.59	-1338.59	-1338.59	-1338.59	-1338.58	-1338.58	-1338.58	-1338.58	-1338.58	-1338.58	-1338.5	-1338.5	-1338.5	-1338.5	-1338.5	-1338.5	-1338.5	-1338.5	-1338.5	-1338.5	-1338.5	-1338.5	-1338.5	-1338.5	-1338.5	-1338.5	-1338.5	-1338.5	-1338.48
2.6	-1338.59	-1338.59	-1338.59	-1338.59	-1338.59	-1338.59	-1338.59	-1338.59	-1338.59	-1338.59	-1338.58	-1338.58	-1338.58	-1338.58	-1338.58	-1338.58	-1338.58	-1338.58	-1338.58	-1338.58	-1338.58	-1338.58	-1338.58	-1338.58	-1338.58	-1338.58	-1338.58	-1338.58	-1338.58	-1338.58	-1338.5	-1338.5	-1338.5	-1338.5	-1338.5	-1338.5	-1338.5	-1338.5	-1338.5	-1338.5	-1338.49	-1338.49	-1338.49	-1338.49	-1338.49	-1338.49	-1338.49	-1338.49	-1338.48
2.7	-1338.59	-1338.59	-1338.58	-1338.58	-1338.58	-1338.58	-1338.58	-1338.58	-1338.58	-1338.58	-1338.58	-1338.58	-1338.58	-1338.58	-1338.58	-1338.58	-1338.58	-1338.58	-1338.58	-1338.58	-1338.58	-1338.58	-1338.58	-1338.58	-1338.58	-1338.58	-1338.58	-1338.58	-1338.58	-1338.58	-1338.5	-1338.5	-1338.5	-1338.5	-1338.49	-1338.49	-1338.49	-1338.49	-1338.49	-1338.49	-1338.49	-1338.49	-1338.49	-1338.49	-1338.49	-1338.49	-1338.49	-1338.49	-1338.48
2.8	-1338.58	-1338.58	-1338.58	-1338.58	-1338.58	-1338.58	-1338.58	-1338.58	-1338.58	-1338.58	-1338.58	-1338.58	-1338.58	-1338.58	-1338.58	-1338.58	-1338.58	-1338.58	-1338.58	-1338.58	-1338.58	-1338.58	-1338.58	-1338.58	-1338.58	-1338.58	-1338.57	-1338.57	-1338.57	-1338.57	-1338.49	-1338.49	-1338.49	-1338.49	-1338.49	-1338.49	-1338.49	-1338.49	-1338.49	-1338.49	-1338.49	-1338.49	-1338.49	-1338.49	-1338.49	-1338.49	-1338.49	-1338.49	-1338.47
2.9	-1338.58	-1338.58	-1338.58	-1338.58	-1338.58	-1338.58	-1338.58	-1338.58	-1338.58	-1338.58	-1338.58	-1338.58	-1338.58	-1338.58	-1338.58	-1338.58	-1338.58	-1338.58	-1338.58	-1338.58	-1338.57	-1338.57	-1338.57	-1338.57	-1338.57	-1338.57	-1338.57	-1338.57	-1338.57	-1338.57	-1338.49	-1338.49	-1338.49	-1338.49	-1338.49	-1338.49	-1338.49	-1338.49	-1338.49	-1338.49	-1338.49	-1338.49	-1338.49	-1338.49	-1338.48	-1338.48	-1338.48	-1338.48	-1338.47
3	-1338.58	-1338.58	-1338.58	-1338.58	-1338.58	-1338.58	-1338.58	-1338.58	-1338.57	-1338.57	-1338.57	-1338.57	-1338.57	-1338.57	-1338.57	-1338.57	-1338.57	-1338.57	-1338.57	-1338.57	-1338.57	-1338.57	-1338.57	-1338.57	-1338.57	-1338.57	-1338.57	-1338.57	-1338.57	-1338.57	-1338.49	-1338.49	-1338.49	-1338.49	-1338.49	-1338.49	-1338.48	-1338.48	-1338.48	-1338.48	-1338.48	-1338.48	-1338.48	-1338.48	-1338.48	-1338.48	-1338.48	-1338.48	-1338.47
3.1	-1338.57	-1338.57	-1338.57	-1338.57	-1338.57	-1338.57	-1338.57	-1338.57	-1338.57	-1338.57	-1338.57	-1338.57	-1338.57	-1338.57	-1338.57	-1338.57	-1338.57	-1338.57	-1338.57	-1338.57	-1338.57	-1338.57	-1338.57	-1338.57	-1338.57	-1338.57	-1338.57	-1338.57	-1338.57	-1338.57	-1338.49	-1338.49	-1338.48	-1338.48	-1338.48	-1338.48	-1338.48	-1338.48	-1338.48	-1338.48	-1338.48	-1338.48	-1338.48	-1338.48	-1338.48	-1338.48	-1338.48	-1338.48	-1338.47
3.2	-1338.57	-1338.57	-1338.57	-1338.57	-1338.57	-1338.57	-1338.57	-1338.57	-1338.57	-1338.57	-1338.57	-1338.57	-1338.57	-1338.57	-1338.57	-1338.57	-1338.57	-1338.57	-1338.57	-1338.57	-1338.57	-1338.57	-1338.57	-1338.57	-1338.57	-1338.57	-1338.57	-1338.57	-1338.57	-1338.57	-1338.48	-1338.48	-1338.48	-1338.48	-1338.48	-1338.48	-1338.48	-1338.48	-1338.48	-1338.48	-1338.48	-1338.48	-1338.48	-1338.48	-1338.48	-1338.48	-1338.48	-1338.48	-1338.46
3.4	-1338.57	-1338.57	-1338.57	-1338.57	-1338.57	-1338.57	-1338.57	-1338.57	-1338.57	-1338.57	-1338.57	-1338.57	-1338.57	-1338.57	-1338.57	-1338.57	-1338.57	-1338.57	-1338.57	-1338.57	-1338.57	-1338.57	-1338.56	-1338.56	-1338.56	-1338.56	-1338.56	-1338.56	-1338.56	-1338.56	-1338.48	-1338.48	-1338.48	-1338.48	-1338.48	-1338.48	-1338.48	-1338.48	-1338.48	-1338.48	-1338.48	-1338.48	-1338.48	-1338.48	-1338.47	-1338.47	-1338.47	-1338.47	-1338.46
3.6	-1338.57	-1338.57	-1338.57	-1338.57	-1338.57	-1338.57	-1338.57	-1338.57	-1338.57	-1338.57	-1338.56	-1338.56	-1338.56	-1338.56	-1338.56	-1338.56	-1338.56	-1338.56	-1338.56	-1338.56	-1338.56	-1338.56	-1338.56	-1338.56	-1338.56	-1338.56	-1338.56	-1338.56	-1338.56	-1338.56	-1338.48	-1338.48	-1338.48	-1338.48	-1338.48	-1338.48	-1338.47	-1338.47	-1338.47	-1338.47	-1338.47	-1338.47	-1338.47	-1338.47	-1338.47	-1338.47	-1338.47	-1338.47	-1338.46
3.8	-1338.56	-1338.56	-1338.56	-1338.56	-1338.56	-1338.56	-1338.56	-1338.56	-1338.56	-1338.56	-1338.56	-1338.56	-1338.56	-1338.56	-1338.56	-1338.56	-1338.56	-1338.56	-1338.56	-1338.56	-1338.56	-1338.56	-1338.56	-1338.56	-1338.56	-1338.56	-1338.56	-1338.56	-1338.56	-1338.56	-1338.47	-1338.47	-1338.47	-1338.47	-1338.47	-1338.47	-1338.47	-1338.47	-1338.47	-1338.47	-1338.47	-1338.47	-1338.47	-1338.47	-1338.47	-1338.47	-1338.47	-1338.47	-1338.46
4	-1338.56	-1338.56	-1338.56	-1338.56	-1338.56	-1338.56	-1338.56	-1338.56	-1338.56	-1338.56	-1338.56	-1338.56	-1338.56	-1338.56	-1338.56	-1338.56	-1338.56	-1338.56	-1338.56	-1338.56	-1338.56	-1338.56	-1338.56	-1338.56	-1338.56	-1338.56	-1338.56	-1338.56	-1338.56	-1338.56	-1338.47	-1338.47	-1338.47	-1338.47	-1338.47	-1338.47	-1338.47	-1338.47	-1338.47	-1338.47	-1338.47	-1338.47	-1338.47	-1338.47	-1338.47	-1338.47	-1338.47	-1338.47	-1338.45
[truncated: 101 more columns]

## Sheet: figure3_spectra
Quartet minimum, quartet only				Sextet minimum
E [eV]	sigma [cm^2]			E [eV]	sigma [cm^2]
1.7	2.42154e-21			1.7	1.03033e-24
1.7025	2.26778e-21			1.7025	9.58063e-25
1.705	2.11013e-21			1.705	8.84461e-25
1.7075	1.951e-21			1.7075	8.10589e-25
1.71	1.79268e-21			1.71	7.37463e-25
1.7125	1.63721e-21			1.7125	6.66019e-25
1.715	1.48638e-21			1.715	5.97086e-25
1.7175	1.34172e-21			1.7175	5.3137e-25
1.72	1.2044e-21			1.72	4.6944e-25
1.7225	1.07533e-21			1.7225	4.11724e-25
1.725	9.55106e-22			1.725	3.58509e-25
1.7275	8.44047e-22			1.7275	3.0995e-25
1.73	7.42244e-22			1.73	2.6608e-25
1.7325	6.49584e-22			1.7325	2.26827e-25
1.735	5.65794e-22			1.735	1.9203e-25
1.7375	4.90477e-22			1.7375	1.61459e-25
1.74	4.23149e-22			1.74	1.34834e-25
1.7425	3.63273e-22			1.7425	1.11839e-25
1.745	3.10288e-22			1.745	9.21405e-26
1.7475	2.63625e-22			1.7475	7.53983e-26
1.75	2.22726e-22			1.75	6.12787e-26
1.7525	1.87057e-22			1.7525	4.94607e-26
1.755	1.5611e-22			1.755	3.9643e-26
1.7575	1.29409e-22			1.7575	3.15478e-26
1.76	1.0651e-22			1.76	2.49225e-26
1.7625	8.69996e-23			1.7625	1.95411e-26
1.765	7.04939e-23			1.765	1.52034e-26
1.7675	5.66376e-23			1.7675	1.17344e-26
1.77	4.51017e-23			1.77	8.98253e-27
1.7725	3.55828e-23			1.7725	6.81757e-27
1.775	2.7802e-23			1.775	5.129e-27
1.7775	2.15053e-23			1.7775	3.82371e-27
1.78	1.64627e-23			1.78	2.82398e-27
1.7825	1.24683e-23			1.7825	2.06557e-27
1.785	9.33978e-24			1.785	1.4959e-27
1.7875	6.91794e-24			1.7875	1.07235e-27
1.79	5.06551e-24			1.79	7.60723e-28
1.7925	3.6659e-24			1.7925	5.33917e-28
1.795	2.62159e-24			1.795	3.70662e-28
1.7975	1.85224e-24			1.7975	2.54476e-28
1.8	1.29276e-24			1.8	1.7274e-28
1.8025	8.91195e-25			1.8025	1.15914e-28
1.805	6.06809e-25			1.805	7.68781e-29
1.8075	4.08153e-25			1.8075	5.03873e-29
1.81	2.71379e-25			1.81	3.26308e-29
1.8125	1.78737e-25			1.8125	2.08768e-29
1.815	1.17297e-25			1.815	1.31939e-29
1.8175	7.79206e-26			1.8175	8.23586e-30
1.82	5.44604e-26			1.82	5.07716e-30
1.8225	4.32009e-26			1.8225	3.09078e-30
1.825	4.25343e-26			1.825	1.85785e-30
1.8275	5.28847e-26			1.8275	1.10259e-30
1.83	7.6902e-26			1.83	6.46016e-31
1.8325	1.19963e-25			1.8325	3.73664e-31
1.835	1.91035e-25			1.835	2.13372e-31
1.8375	3.03986e-25			1.8375	1.20319e-31
1.84	4.79407e-25			1.84	6.70827e-32
1.8425	7.47081e-25			1.8425	3.71642e-32
1.845	1.14916e-24			1.845	2.08436e-32
1.8475	1.74417e-24			1.8475	1.26099e-32
1.85	2.61183e-24			1.85	9.64297e-33
1.8525	3.8587e-24			1.8525	1.10401e-32
1.855	5.62458e-24			1.855	1.76355e-32
1.8575	8.08926e-24			1.8575	3.24132e-32
1.86	1.14794e-23			1.86	6.16828e-32
1.8625	1.6075e-23			1.8625	1.17407e-31
1.865	2.22141e-23			1.865	2.21401e-31
1.8675	3.02964e-23			1.8675	4.12626e-31
1.87	4.07824e-23			1.87	7.59567e-31
1.8725	5.41899e-23			1.8725	1.38091e-30
1.875	7.1085e-23			1.875	2.47947e-30
1.8775	9.20678e-23			1.8775	4.39721e-30
1.88	1.17753e-22			1.88	7.70275e-30
1.8825	1.48745e-22			1.8825	1.33289e-29
1.885	1.85611e-22			1.885	2.27852e-29
1.8875	2.2885e-22			1.8875	3.84816e-29
1.89	2.78865e-22			1.89	6.42133e-29
1.8925	3.35936e-22			1.8925	1.05876e-28
1.895	4.00205e-22			1.895	1.72507e-28
1.8975	4.71665e-22			1.8975	2.77768e-28
1.9	5.50172e-22			1.9	4.4203e-28
1.9025	6.35458e-22			1.9025	6.95265e-28
1.905	7.27176e-22			1.905	1.08096e-27
1.9075	8.2495e-22			1.9075	1.66135e-27
1.91	9.28436e-22			1.91	2.52428e-27
1.9125	1.0374e-21			1.9125	3.79205e-27
1.915	1.15179e-21			1.915	5.63253e-27
1.9175	1.27182e-21			1.9175	8.27301e-27
1.92	1.398e-21			1.92	1.20169e-26
1.9225	1.53123e-21			1.9225	1.72634e-26
1.925	1.67277e-21			1.925	2.45307e-26
1.9275	1.82427e-21			1.9275	3.44817e-26
1.93	1.98775e-21			1.93	4.79526e-26
1.9325	2.16546e-21			1.9325	6.59828e-26
1.935	2.35991e-21			1.935	8.9847e-26
1.9375	2.57367e-21			1.9375	1.21085e-25
1.94	2.80933e-21			1.94	1.61533e-25
1.9425	3.06933e-21			1.9425	2.13348e-25
1.945	3.35593e-21			1.945	2.79028e-25
1.9475	3.67111e-21			1.9475	3.61432e-25
1.95	4.01652e-21			1.95	4.63781e-25
1.9525	4.39353e-21			1.9525	5.8966e-25
1.955	4.80327e-21			1.955	7.43009e-25
1.9575	5.24673e-21			1.9575	9.28095e-25
1.96	5.72491e-21			1.96	1.14948e-24
1.9625	6.23897e-21			1.9625	1.41199e-24
1.965	6.79045e-21			1.965	1.72063e-24
1.9675	7.38143e-21			1.9675	2.08051e-24
1.97	8.01466e-21			1.97	2.49678e-24
1.9725	8.69368e-21			1.9725	2.97448e-24
1.975	9.42286e-21			1.975	3.51839e-24
1.9775	1.02074e-20			1.9775	4.13289e-24
1.98	1.10529e-20			1.98	4.82172e-24
1.9825	1.19659e-20			1.9825	5.58773e-24
1.985	1.29524e-20			1.985	6.43265e-24
1.9875	1.40187e-20			1.9875	7.3568e-24
1.99	1.517e-20			1.99	8.35877e-24
1.9925	1.64107e-20			1.9925	9.43514e-24
1.995	1.77436e-20			1.995	1.05803e-23
1.9975	1.91694e-20			1.9975	1.17862e-23
2	2.06869e-20			2	1.30422e-23
2.0025	2.22923e-20			2.0025	1.43354e-23
2.005	2.39795e-20			2.005	1.56504e-23
2.0075	2.574e-20			2.0075	1.69698e-23
2.01	2.75635e-20			2.01	1.82745e-23
2.0125	2.94377e-20			2.0125	1.95444e-23
2.015	3.13495e-20			2.015	2.07591e-23
2.0175	3.32847e-20			2.0175	2.18985e-23
2.02	3.52295e-20			2.02	2.29434e-23
2.0225	3.71705e-20			2.0225	2.38766e-23
2.025	3.90951e-20			2.025	2.46834e-23
2.0275	4.09924e-20			2.0275	2.5352e-23
2.03	4.28527e-20			2.03	2.58742e-23
2.0325	4.46684e-20			2.0325	2.62454e-23
2.035	4.64332e-20			2.035	2.64647e-23
2.0375	4.81421e-20			2.0375	2.65347e-23
2.04	4.97914e-20			2.04	2.64616e-23
2.0425	5.13779e-20			2.0425	2.62539e-23
2.045	5.28987e-20			2.045	2.5923e-23
2.0475	5.43509e-20			2.0475	2.54814e-23
2.05	5.57314e-20			2.05	2.4943e-23
2.0525	5.70367e-20			2.0525	2.43222e-23
2.055	5.8263e-20			2.055	2.36331e-23
2.0575	5.94063e-20			2.0575	2.28897e-23
2.06	6.04628e-20			2.06	2.21047e-23
2.0625	6.1429e-20			2.0625	2.12903e-23
2.065	6.23023e-20			2.065	2.04572e-23
2.0675	6.30814e-20			2.0675	1.96154e-23
2.07	6.37666e-20			2.07	1.87736e-23
2.0725	6.43601e-20			2.0725	1.79398e-23
2.075	6.48661e-20			2.075	1.71216e-23
2.0775	6.52906e-20			2.0775	1.63258e-23
2.08	6.56418e-20			2.08	1.55593e-23
2.0825	6.59293e-20			2.0825	1.48286e-23
2.085	6.61637e-20			2.085	1.41402e-23
2.0875	6.63566e-20			2.0875	1.35003e-23
2.09	6.65191e-20			2.09	1.2915e-23
2.0925	6.66623e-20			2.0925	1.239e-23
2.095	6.6796e-20			2.095	1.19304e-23
2.0975	6.69282e-20			2.0975	1.15403e-23
2.1	6.70653e-20			2.1	1.12228e-23
2.1025	6.72114e-20			2.1025	1.09798e-23
2.105	6.73683e-20			2.105	1.08118e-23
2.1075	6.75356e-20			2.1075	1.07174e-23
2.11	6.77106e-20			2.11	1.06939e-23
2.1125	6.78884e-20			2.1125	1.0737e-23
2.115	6.80627e-20			2.115	1.0841e-23
2.1175	6.82253e-20			2.1175	1.09988e-23
2.12	6.83667e-20			2.12	1.12024e-23
2.1225	6.84761e-20			2.1225	1.14431e-23
2.125	6.8542e-20			2.125	1.17116e-23
2.1275	6.85518e-20			2.1275	1.19985e-23
2.13	6.84926e-20			2.13	1.22946e-23
2.1325	6.83512e-20			2.1325	1.25911e-23
2.135	6.81146e-20			2.135	1.28796e-23
2.1375	6.77702e-20			2.1375	1.31526e-23
2.14	6.73069e-20			2.14	1.34032e-23
2.1425	6.67152e-20			2.1425	1.36257e-23
2.145	6.59881e-20			2.145	1.38152e-23
2.1475	6.51216e-20			2.1475	1.39674e-23
2.15	6.41156e-20			2.15	1.40794e-23
2.1525	6.29736e-20			2.1525	1.41486e-23
2.155	6.17034e-20			2.155	1.41733e-23
2.1575	6.03169e-20			2.1575	1.41524e-23
2.16	5.88297e-20			2.16	1.40855e-23
2.1625	5.72603e-20			2.1625	1.39726e-23
2.165	5.56299e-20			2.165	1.38143e-23
2.1675	5.39605e-20			2.1675	1.36116e-23
2.17	5.22745e-20			2.17	1.3366e-23
2.1725	5.05936e-20			2.1725	1.30794e-23
2.175	4.89375e-20			2.175	1.27541e-23
2.1775	4.73231e-20			2.1775	1.2393e-23
2.18	4.57641e-20			2.18	1.19991e-23
2.1825	4.42706e-20			2.1825	1.15761e-23
2.185	4.28488e-20			2.185	1.11276e-23
2.1875	4.15011e-20			2.1875	1.06579e-23
2.19	4.02267e-20			2.19	1.01709e-23
2.1925	3.90219e-20			2.1925	9.67102e-24
2.195	3.78808e-20			2.195	9.16241e-24
2.1975	3.67961e-20			2.1975	8.64909e-24
2.2	3.57596e-20			2.2	8.13489e-24
2.2025	3.4763e-20			2.2025	7.62329e-24
2.205	3.37984e-20			2.205	7.11741e-24
2.2075	3.2859e-20			2.2075	6.61999e-24
2.21	3.1939e-20			2.21	6.13337e-24
2.2125	3.10344e-20			2.2125	5.65952e-24
2.215	3.01427e-20			2.215	5.20008e-24
2.2175	2.92631e-20			2.2175	4.75643e-24
2.22	2.8396e-20			2.22	4.32974e-24
2.2225	2.75434e-20			2.2225	3.92104e-24
2.225	2.6708e-20			2.225	3.53126e-24
2.2275	2.58934e-20			2.2275	3.16131e-24
2.23	2.51036e-20			2.23	2.812e-24
2.2325	2.43424e-20			2.2325	2.48414e-24
2.235	2.36138e-20			2.235	2.17841e-24
2.2375	2.29211e-20			2.2375	1.89542e-24
2.24	2.22673e-20			2.24	1.63556e-24
2.2425	2.16544e-20			2.2425	1.39904e-24
2.245	2.10842e-20			2.245	1.18578e-24
2.2475	2.05574e-20			2.2475	9.95433e-25
2.25	2.00745e-20			2.25	8.27345e-25
2.2525	1.96351e-20			2.2525	6.80568e-25
2.255	1.92388e-20			2.255	5.53889e-25
2.2575	1.88848e-20			2.2575	4.45869e-25
2.26	1.85719e-20			2.26	3.54899e-25
2.2625	1.82991e-20			2.2625	2.79257e-25
2.265	1.8065e-20			2.265	2.17173e-25
2.2675	1.78681e-20			2.2675	1.66886e-25
2.27	1.77068e-20			2.27	1.26697e-25
2.2725	1.7579e-20			2.2725	9.50099e-26
2.275	1.74823e-20			2.275	7.03662e-26
2.2775	1.7414e-20			2.2775	5.14628e-26
2.28	1.73705e-20			2.28	3.71623e-26
2.2825	1.73477e-20			2.2825	2.64939e-26
2.285	1.73407e-20			2.285	1.86457e-26
2.2875	1.7344e-20			2.2875	1.29528e-26
2.29	1.73512e-20			2.29	8.88114e-27
2.2925	1.73555e-20			2.2925	6.00981e-27
2.295	1.73496e-20			2.295	4.01341e-27
2.2975	1.73258e-20			2.2975	2.64485e-27
2.3	1.72766e-20			2.3	1.7199e-27
2.3025	1.71947e-20			2.3025	1.10356e-27
2.305	1.70734e-20			2.305	6.98662e-28
2.3075	1.6907e-20			2.3075	4.36412e-28
2.31	1.6691e-20			2.31	2.68949e-28
2.3125	1.64224e-20			2.3125	1.63522e-28
2.315	1.61002e-20			2.315	9.80843e-29
2.3175	1.57249e-20			2.3175	5.80406e-29
2.32	1.52991e-20			2.32	3.38815e-29
2.3225	1.48274e-20			2.3225	1.95112e-29
2.325	1.43158e-20			2.325	1.10837e-29
2.3275	1.37719e-20			2.3275	6.21099e-30
2.33	1.32046e-20			2.33	3.43323e-30
2.3325	1.26233e-20			2.3325	1.87201e-30
2.335	1.20377e-20			2.335	1.00685e-30
2.3375	1.14575e-20			2.3375	5.34165e-31
2.34	1.08917e-20			2.34	2.79531e-31
2.3425	1.03486e-20			2.3425	1.44286e-31
2.345	9.83505e-21			2.345	7.34612e-32
2.3475	9.35643e-21			2.3475	3.68913e-32
2.35	8.9165e-21			2.35	1.82735e-32
2.3525	8.51732e-21			2.3525	8.92779e-33
2.355	8.15927e-21			2.355	4.30221e-33
2.3575	7.8412e-21			2.3575	2.04484e-33
2.36	7.5606e-21			2.36	9.58623e-34
2.3625	7.31387e-21			2.3625	4.43254e-34
2.365	7.0966e-21			2.365	2.02149e-34
2.3675	6.90387e-21			2.3675	9.09294e-35
2.37	6.73051e-21			2.37	4.03411e-35
2.3725	6.57139e-21			2.3725	1.76522e-35
2.375	6.4216e-21			2.375	7.61834e-36
2.3775	6.27663e-21			2.3775	3.24285e-36
2.38	6.13252e-21			2.38	1.36144e-36
2.3825	5.98587e-21			2.3825	5.63734e-37
2.385	5.83394e-21			2.385	2.30225e-37
2.3875	5.67459e-21			2.3875	9.27326e-38
2.39	5.50634e-21			2.39	3.68394e-38
2.3925	5.32828e-21			2.3925	1.44342e-38
2.395	5.14005e-21			2.395	5.57792e-39
2.3975	4.94186e-21			2.3975	2.12593e-39
2.4	4.73439e-21			2.4	7.99141e-40
2.4025	4.5188e-21			2.4025	2.96274e-40
2.405	4.29663e-21			2.405	1.08333e-40
2.4075	4.06981e-21			2.4075	3.90681e-41
2.41	3.84051e-21			2.41	1.38957e-41
2.4125	3.61109e-21			2.4125	4.8745e-42
2.415	3.384e-21			2.415	1.68645e-42
2.4175	3.16161e-21			2.4175	5.75455e-43
2.42	2.94619e-21			2.42	1.93661e-43
2.4225	2.7397e-21			2.4225	6.42782e-44
2.425	2.54378e-21			2.425	2.10416e-44
2.4275	2.35968e-21			2.4275	6.79334e-45
2.43	2.18821e-21			2.43	2.16312e-45
2.4325	2.02973e-21			2.4325	6.7931e-46
2.435	1.88426e-21			2.435	2.104e-46
2.4375	1.75146e-21			2.4375	6.42709e-47
2.44	1.63074e-21			2.44	1.9363e-47
2.4425	1.52137e-21			2.4425	5.75334e-48
2.445	1.42253e-21			2.445	1.686e-48
2.4475	1.33337e-21			2.4475	4.87286e-49
2.45	1.25312e-21			2.45	1.38899e-49
2.4525	1.18106e-21			2.4525	3.90484e-50
2.455	1.11656e-21			2.455	1.08267e-50
2.4575	1.05904e-21			2.4575	2.96058e-51
2.46	1.008e-21			2.46	7.98447e-52
2.4625	9.62896e-22			2.4625	2.12375e-52
2.465	9.23187e-22			2.465	5.57119e-53
2.4675	8.88268e-22			2.4675	1.44139e-53
2.47	8.57474e-22			2.47	3.67791e-54
2.4725	8.30079e-22			2.4725	9.25569e-55
2.475	8.05328e-22			2.475	2.29723e-55
2.4775	7.8247e-22			2.4775	5.62323e-56
2.48	7.60813e-22			2.48	1.35755e-56
2.4825	7.39773e-22			2.4825	3.23229e-57
2.485	7.18921e-22			2.485	7.59021e-58
2.4875	6.98023e-22			2.4875	1.75786e-58
2.49	6.77053e-22			2.49	4.01513e-59
2.4925	6.56191e-22			2.4925	9.04511e-60
2.495	6.35796e-22			2.495	2.01072e-60
2.4975	6.16356e-22			2.4975	4.46072e-61
2.5	5.98423e-22			2.5	1.22212e-61
2.5025	5.82543e-22			2.5025	1.45783e-61
2.505	5.69171e-22			2.505	5.78429e-61
2.5075	5.58614e-22			2.5075	2.59172e-60
2.51	5.50965e-22			2.51	1.15311e-59
2.5125	5.46078e-22			2.5125	5.06185e-59
2.515	5.43555e-22			2.515	2.19168e-58
2.5175	5.42766e-22			2.5175	9.35985e-58
2.52	5.42888e-22			2.52	3.94264e-57
2.5225	5.4297e-22			2.5225	1.63807e-56
2.525	5.42003e-22			2.525	6.71287e-56
2.5275	5.39005e-22			2.5275	2.7134e-55
2.53	5.33099e-22			2.53	1.08181e-54
2.5325	5.23579e-22			2.5325	4.25427e-54
2.535	5.09967e-22			2.535	1.65019e-53
2.5375	4.92045e-22			2.5375	6.31369e-53
2.54	4.69862e-22			2.54	2.38271e-52
2.5425	4.43726e-22			2.5425	8.86959e-52
2.545	4.1417e-22			2.545	3.25672e-51
2.5475	3.81904e-22			2.5475	1.17952e-50
2.55	3.47759e-22			2.55	4.21385e-50
2.5525	3.12626e-22			2.5525	1.48493e-49
2.555	2.77391e-22			2.555	5.16167e-49
2.5575	2.42886e-22			2.5575	1.76983e-48
2.56	2.09844e-22			2.56	5.98598e-48
2.5625	1.78866e-22			2.5625	1.99711e-47
2.565	1.50404e-22			2.565	6.57262e-47
2.5675	1.24757e-22			2.5675	2.13376e-46
2.57	1.02075e-22			2.57	6.83326e-46
2.5725	8.23781e-23			2.5725	2.15868e-45
2.575	6.55729e-23			2.575	6.72715e-45
2.5775	5.14813e-23			2.5775	2.06804e-44
2.58	3.98639e-23			2.58	6.27162e-44
2.5825	3.04444e-23			2.5825	1.87626e-43
2.585	2.29314e-23			2.585	5.53742e-43
2.5875	1.70351e-23			2.5875	1.61222e-42
2.59	1.24809e-23			2.59	4.63075e-42
2.5925	9.0185e-24			2.5925	1.31217e-41
2.595	6.42698e-24			2.595	3.66817e-41
2.5975	4.51713e-24			2.5975	1.01165e-40
2.6	3.13113e-24			2.6	2.75261e-40
2.6025	2.14053e-24			2.6025	7.3891e-40
2.605	1.44319e-24			2.605	1.95695e-39
2.6075	9.59631e-25			2.6075	5.11347e-39
2.61	6.29313e-25			2.61	1.31827e-38
2.6125	4.07014e-25			2.6125	3.35316e-38
2.615	2.59618e-25			2.615	8.4153e-38
2.6175	1.63323e-25			2.6175	2.08381e-37
2.62	1.01335e-25			2.62	5.09128e-37
2.6225	6.20186e-26			2.6225	1.22739e-36
2.625	3.74525e-26			2.625	2.91968e-36
2.6275	2.23414e-26			2.6275	6.85311e-36
2.63	1.32102e-26			2.63	1.58727e-35
2.6325	7.82552e-27			2.6325	3.62769e-35
2.635	4.79245e-27			2.635	8.18157e-35
2.6375	3.28175e-27			2.6375	1.82086e-34
2.64	2.85667e-27			2.64	3.99905e-34
2.6425	3.37504e-27			2.6425	8.6674e-34
2.645	4.95249e-27			2.645	1.85387e-33
2.6475	7.98026e-27			2.6475	3.91325e-33
2.65	1.31991e-26			2.65	8.15213e-33
2.6525	2.18385e-26			2.6525	1.67606e-32
2.655	3.58397e-26			2.655	3.40097e-32
2.6575	5.81888e-26			2.6575	6.81112e-32
2.66	9.34011e-26			2.66	1.34631e-31
2.6625	1.48207e-25			2.6625	2.62661e-31
2.665	2.32516e-25			2.665	5.05796e-31
2.6675	3.60736e-25			2.6675	9.6138e-31
2.67	5.53593e-25			2.67	1.8037e-30
2.6725	8.40566e-25			2.6725	3.34035e-30
2.675	1.26316e-24			2.675	6.10646e-30
2.6775	1.87926e-24			2.6775	1.10196e-29
2.68	2.76879e-24			2.68	1.96303e-29
2.6825	4.04119e-24			2.6825	3.45215e-29
2.685	5.84503e-24			2.685	5.99322e-29
2.6875	8.38033e-24			2.6875	1.02719e-28
2.69	1.19143e-23			2.69	1.73807e-28
2.6925	1.68009e-23			2.6925	2.90354e-28
2.695	2.35057e-23			2.695	4.78894e-28
2.6975	3.26357e-23			2.6975	7.79858e-28
2.7	4.49757e-23			2.7	1.25391e-27
2.7025	6.15316e-23			2.7025	1.99072e-27
2.705	8.35805e-23			2.705	3.12073e-27
2.7075	1.12728e-22			2.7075	4.83083e-27
2.71	1.5097e-22			2.71	7.38453e-27
2.7125	2.00764e-22			2.7125	1.11475e-26
2.715	2.65095e-22			2.715	1.66189e-26
2.7175	3.47549e-22			2.7175	2.44693e-26
2.72	4.52375e-22			2.72	3.55842e-26
2.7225	5.84549e-22			2.7225	5.11136e-26
2.725	7.49813e-22			2.725	7.2525e-26
2.7275	9.5471e-22			2.7275	1.01659e-25
2.73	1.2066e-21			2.73	1.4078e-25
2.7325	1.51364e-21			2.7325	1.92629e-25
2.735	1.88479e-21			2.735	2.60454e-25
2.7375	2.32974e-21			2.7375	3.48035e-25
2.74	2.8589e-21			2.74	4.5968e-25
2.7425	3.48334e-21			2.7425	6.002e-25
2.745	4.21473e-21			2.745	7.74852e-25
2.7475	5.06532e-21			2.7475	9.89253e-25
2.75	6.04788e-21			2.75	1.24927e-24
2.7525	7.17574e-21			2.7525	1.56088e-24
2.755	8.46268e-21			2.755	1.93002e-24
2.7575	9.92294e-21			2.7575	2.36245e-24
2.76	1.15711e-20			2.76	2.86357e-24
2.7625	1.34219e-20			2.7625	3.43833e-24
2.765	1.54899e-20			2.765	4.09112e-24
2.7675	1.77895e-20			2.7675	4.82572e-24
2.77	2.03339e-20			2.77	5.64524e-24
2.7725	2.31347e-20			2.7725	6.55216e-24
2.775	2.6201e-20			2.775	7.5483e-24
2.7775	2.95386e-20			2.7775	8.63485e-24
2.78	3.31491e-20			2.78	9.81233e-24
2.7825	3.70284e-20			2.7825	1.10805e-23
2.785	4.11663e-20			2.785	1.24382e-23
2.7875	4.55453e-20			2.7875	1.3883e-23
2.79	5.01401e-20			2.79	1.54111e-23
2.7925	5.49173e-20			2.7925	1.70167e-23
2.795	5.98353e-20			2.795	1.86915e-23
2.7975	6.48446e-20			2.7975	2.04246e-23
2.8	6.98889e-20			2.8	2.22015e-23
2.8025	7.49058e-20			2.8025	2.40045e-23
2.805	7.98287e-20			2.805	2.58123e-23
2.8075	8.45884e-20			2.8075	2.76001e-23
2.81	8.91149e-20			2.81	2.93403e-23
2.8125	9.33399e-20			2.8125	3.10027e-23
2.815	9.71985e-20			2.815	3.25562e-23
2.8175	1.00631e-19			2.8175	3.39692e-23
2.82	1.03586e-19			2.82	3.52114e-23
2.8225	1.0602e-19			2.8225	3.62552e-23
2.825	1.079e-19			2.825	3.70766e-23
2.8275	1.09203e-19			2.8275	3.7657e-23
2.83	1.0992e-19			2.83	3.79838e-23
2.8325	1.1005e-19			2.8325	3.80512e-23
2.835	1.09606e-19			2.835	3.78605e-23
2.8375	1.08611e-19			2.8375	3.74204e-23
2.84	1.07098e-19			2.84	3.67463e-23
2.8425	1.05109e-19			2.8425	3.58602e-23
2.845	1.02695e-19			2.845	3.47894e-23
2.8475	9.991e-20			2.8475	3.35656e-23
2.85	9.68162e-20			2.85	3.22243e-23
2.8525	9.34767e-20			2.8525	3.08034e-23
2.855	8.99565e-20			2.855	2.93423e-23
2.8575	8.63204e-20			2.8575	2.78813e-23
2.86	8.26314e-20			2.86	2.64606e-23
2.8625	7.8949e-20			2.8625	2.512e-23
2.865	7.53287e-20			2.865	2.38983e-23
2.8675	7.18202e-20			2.8675	2.28326e-23
2.87	6.84671e-20			2.87	2.19578e-23
2.8725	6.53063e-20			2.8725	2.13057e-23
2.875	6.23677e-20			2.875	2.09041e-23
2.8775	5.96739e-20			2.8775	2.07754e-23
2.88	5.72407e-20			2.88	2.09353e-23
2.8825	5.50774e-20			2.8825	2.1391e-23
2.885	5.31872e-20			2.885	2.21396e-23
2.8875	5.15674e-20			2.8875	2.31669e-23
2.89	5.02109e-20			2.89	2.4446e-23
2.8925	4.91058e-20			2.8925	2.59372e-23
2.895	4.82369e-20			2.895	2.75878e-23
2.8975	4.75855e-20			2.8975	2.93338e-23
2.9	4.71308e-20			2.9	3.11019e-23
2.9025	4.68495e-20			2.9025	3.28124e-23
2.905	4.67166e-20			2.905	3.43836e-23
2.9075	4.6706e-20			2.9075	3.5736e-23
2.91	4.67904e-20			2.91	3.67972e-23
2.9125	4.69421e-20			2.9125	3.75067e-23
2.915	4.7133e-20			2.915	3.78202e-23
2.9175	4.73355e-20			2.9175	3.77132e-23
2.92	4.75226e-20			2.92	3.71836e-23
2.9225	4.7669e-20			2.9225	3.62532e-23
2.925	4.77513e-20			2.925	3.49679e-23
2.9275	4.77489e-20			2.9275	3.33969e-23
2.93	4.76446e-20			2.93	3.16313e-23
2.9325	4.74254e-20			2.9325	2.97818e-23
2.935	4.70825e-20			2.935	2.79758e-23
2.9375	4.66123e-20			2.9375	2.63556e-23
2.94	4.60158e-20			2.94	2.50756e-23
2.9425	4.52991e-20			2.9425	2.42999e-23
2.945	4.44722e-20			2.945	2.4201e-23
2.9475	4.35494e-20			2.9475	2.49566e-23
2.95	4.25477e-20			2.95	2.67483e-23
2.9525	4.14859e-20			2.9525	2.97569e-23
2.955	4.0384e-20			2.955	3.41584e-23
2.9575	3.92618e-20			2.9575	4.01173e-23
2.96	3.81379e-20			2.96	4.77782e-23
2.9625	3.70291e-20			2.9625	5.72556e-23
2.965	3.59496e-20			2.965	6.86219e-23
2.9675	3.49106e-20			2.9675	8.18948e-23
2.97	3.392e-20			2.97	9.70247e-23
2.9725	3.29829e-20			2.9725	1.13883e-22
2.975	3.21013e-20			2.975	1.32253e-22
2.9775	3.1275e-20			2.9775	1.51828e-22
2.98	3.05018e-20			2.98	1.72206e-22
2.9825	2.97781e-20			2.9825	1.92904e-22
2.985	2.90999e-20			2.985	2.13369e-22
2.9875	2.84625e-20			2.9875	2.32996e-22
2.99	2.78619e-20			2.99	2.5116e-22
2.9925	2.7294e-20			2.9925	2.67242e-22
2.995	2.67556e-20			2.995	2.80668e-22
2.9975	2.62438e-20			2.9975	2.90935e-22
3	2.57563e-20			3	2.97649e-22
